# Supplementary material for: Physiological and Transcriptional Responses to Saline Irrigation of Young ‘Tempranillo’ Vines Grafted Onto Different Rootstocks
Source: Front Plant Sci. 2022 Jun 6;13:866053. doi: 10.3389/fpls.2022.866053 (PMC9207310; doi:10.3389/fpls.2022.866053)
Supplement: Supplementary Table 1 — Primers and probes used for grapevine gene expression analysis. [file Table_1.xlsx]

## Sheet: Sheet1
Supplemental table S1: Primers and probes used for grapevine gene expression analysis.
Gene name	Target gene ID	Description	Forward, reverse, and probe sequence	Efficiency (%)	Source
NCED1	Vitvi19g01356	nine-cis-epoxycarotenoid dioxygenase 3 (AT3G14440 similarity)	TCCCTCACGAGTTCCCTATG ATATGCGGACCATCCCTCT	81.13	Soar et al. 2004
MAPK2	Vitvi16g01160	membrane-associated kinase regulator 5-related (AT5G52870 similarity)	AACAGCAACAAGAGCGGAGAG ATCGGAGACTGAGGCTTCGAG	82.43	this study
LOX	Vitvi06g00158	lipoxygenase 2 (AT3G45140 similarity)	GCCATGAGGACAAGAAAGATG GTTGACGGCAGCATGGTG	84.48	Hren et al. 2009
UBI_CF	Vitvi19g00744	ubiquitin-conjugating enzyme 28 (AT1G64230 similarity)	CTATATGCTCGCTGCTGACG AAGCCAGGCAGAGACAACTC	87.27	Castellarin et al. 2007
