# Supplementary material for: Physiological and Transcriptional Responses to Saline Irrigation of Young ‘Tempranillo’ Vines Grafted Onto Different Rootstocks
Source: Front Plant Sci. 2022 Jun 6;13:866053. doi: 10.3389/fpls.2022.866053 (PMC9207310; doi:10.3389/fpls.2022.866053)
Supplement: Supplementary Table 2 — Gene sets significantly enriched by GSEA. Values represent the percentages of genes that were positively (+) or negatively (–) regulated within a particular bin in leaves and berries of cv. Tempranillo vines grafted onto 1103-Paulsen, M1, or M4 rootstocks and subjected to salinity stress. The values are derived from comparison of control and salinity-treated plants in selected time-points. Only the values with statistical significance (FDR q value < 0.25) are listed. Red denotes positive enrichment or upregulation and green denotes negative enrichment or downregulation. The percent value represents the proportion of genes in the gene set which contributed to the enrichment. C, control; S, salinity; 1P, 1103-Paulsen rootstock; M1, M1 rootstock; M4, M4 rootstock; L, leaves; B, berries. [file Table_2.xlsx]

## Sheet: Sheet1
BIN NAME	BIN SIZE	PSB : PCB	M1SB : M1CB	M4SB : M4CB	PSL : PCL	M1SL : M1CL	M4SL : M4CL
1 PS	184			-0.55
1.1 PS.LIGHTREACTION	117			-0.62
1.3 PS.CALVIN CYCLE	36			-0.56
2 MAJOR CHO METABOLISM	106		-0.39			-0.37
2.1 MAJOR CHO METABOLISM.SYNTHESIS	35		-0.46
2.1.2 MAJOR CHO METABOLISM.SYNTHESIS.STARCH	26		-0.38
2.2.1 MAJOR CHO METABOLISM.DEGRADATION.SUCROSE	38					-0.47
2.2.2 MAJOR CHO METABOLISM.DEGRADATION.STARCH	31		-0.42
3.1 MINOR CHO METABOLISM.RAFFINOSE FAMILY	21		-0.48
3.2 MINOR CHO METABOLISM.TREHALOSE	18		-0.56
3.5 MINOR CHO METABOLISM.OTHERS	44						0.48
9.9 MITOCHONDRIAL ELECTRON TRANSPORT / ATP SYNTHESIS.F1-ATPASE	38	-0.39	-0.18	-0.21
10 CELL WALL	478			0.37	-0.4		0.36
10.1 CELL WALL.PRECURSOR SYNTHESIS	40				-0.63
10.5 CELL WALL.CELL WALL PROTEINS	47						0.47
10.6 CELL WALL.DEGRADATION	191						0.36
10.6.1 CELL WALL.DEGRADATION.CELLULASES AND BETA-1,4-GLUCANASES	31				-0.48
10.6.2 CELL WALL.DEGRADATION.MANNAN-XYLOSE-ARABINOSE-FUCOSE	64		-0.42			-0.3	0.42
10.6.3 CELL WALL.DEGRADATION.PECTATE LYASES AND POLYGALACTURONASES	90						0.33
10.8 CELL WALL.PECTINESTERASES	54		-0.19	0.33			0.41
10.8.1 CELL WALL.PECTINESTERASES.PME	47		-0.21	0.32	-0.34
11.1 LIPID METABOLISM.FA SYNTHESIS AND FA ELONGATION	105					-0.42
13.1.4 AMINO ACID METABOLISM.SYNTHESIS.BRANCHED CHAIN GROUP	19			-0.26
13.1.5 AMINO ACID METABOLISM.SYNTHESIS.SERINE-GLYCINE-CYSTEINE GROUP	29		-0.55
13.1.5.3 AMINO ACID METABOLISM.SYNTHESIS.SERINE-GLYCINE-CYSTEINE GROUP.CYSTEINE	23		-0.35
13.2.3 AMINO ACID METABOLISM.DEGRADATION.ASPARTATE FAMILY	20		-0.5
16.2 SECONDARY METABOLISM.PHENYLPROPANOIDS	112	0.29
16.2.1.1 SECONDARY METABOLISM.PHENYLPROPANOIDS.LIGNIN BIOSYNTHESIS.PAL	19						-0.63
16.4 SECONDARY METABOLISM.N MISC	46			-0.22
16.4.1 SECONDARY METABOLISM.N MISC.ALKALOID-LIKE	39			-0.26
16.8 SECONDARY METABOLISM.FLAVONOIDS	158		0.39
16.8.2 SECONDARY METABOLISM.FLAVONOIDS.CHALCONES	45	0.58	0.62	0.62		0.42	-0.53
16.8.2.1 SECONDARY METABOLISM.FLAVONOIDS.CHALCONES.NARINGENIN-CHALCONE SYNTHASE	25	0.88	0.84	0.84		0.72	-0.76
16.10 SECONDARY METABOLISM.SIMPLE PHENOLS	53		-0.3		-0.3
17.2 HORMONE METABOLISM.AUXIN	156				-0.42		0.33
17.2.2 HORMONE METABOLISM.AUXIN.SIGNAL TRANSDUCTION	29
17.2.3 HORMONE METABOLISM.AUXIN.INDUCED-REGULATED-RESPONSIVE-ACTIVATED	113				-0.46		0.39
17.3.2 HORMONE METABOLISM.BRASSINOSTEROID.SIGNAL TRANSDUCTION	15		-0.33
17.4 HORMONE METABOLISM.CYTOKININ	24			0.46
17.8 HORMONE METABOLISM.SALICYLIC ACID	26		-0.27		-0.38
17.8.1 HORMONE METABOLISM.SALICYLIC ACID.SYNTHESIS-DEGRADATION	22				-0.45		0.41
17.8.1.1 HORMONE METABOLISM.SALICYLIC ACID.SYNTHESIS-DEGRADATION.SYNTHESIS	22				-0.45		0.41
17.8.1.1.7 HORMONE METABOLISM.SALICYLIC ACID.SYNTHESIS-DEGRADATION.SYNTHESIS.METHYL-SA METHYLESTERASE	22				-0.45		0.41
19 TETRAPYRROLE SYNTHESIS	64		0.34			-0.45
19.99 TETRAPYRROLE SYNTHESIS.UNSPECIFIED	30	0.23	0.13
20.1.2.1 STRESS.BIOTIC.RECEPTORS.CC-NBS-LRR	287					0.4
20.1.3 STRESS.BIOTIC.SIGNALLING	28					0.39
20.1.3.1 STRESS.BIOTIC.SIGNALLING.MLO-LIKE	15					0.53
20.1.7.5 STRESS.BIOTIC.PR-PROTEINS.PR5 (THAUMATIN-LIKE PROTEINS)	22						0.68
20.2 STRESS.ABIOTIC	270		-0.27			-0.34
20.2.1 STRESS.ABIOTIC.HEAT	198		-0.37			-0.3
23.4 NUCLEOTIDE METABOLISM.PHOSPHOTRANSFER AND PYROPHOSPHATASES	27			-0.26
24 BIODEGRADATION OF XENOBIOTICS	28		-0.29
26.3.2 MISC.GLUCO-, GALACTO- AND MANNOSIDASES.BETA-GALACTOSIDASE	21						0.43
26.4 MISC.BETA 1,3 GLUCAN HYDROLASES	65			0.35		-0.49	0.45
26.4.1 MISC.BETA 1,3 GLUCAN HYDROLASES.GLUCAN ENDO-1,3-BETA-GLUCOSIDASE	54					-0.41
26.6 MISC.O-METHYL TRANSFERASES	65					0.28
26.19 MISC.PLASTOCYANIN-LIKE	25						0.56
26.21 MISC.PROTEASE INHIBITOR/SEED STORAGE/LIPID TRANSFER PROTEIN (LTP) FAMILY PROTEIN	30						0.57
26.25 MISC.SULFOTRANSFERASE	16				-0.44
26.27 MISC.CALCINEURIN-LIKE PHOSPHOESTERASE FAMILY PROTEIN	17
26.28 MISC.GDSL-MOTIF LIPASE	86						0.43
27.3.7 RNA.REGULATION OF TRANSCRIPTION.C2C2(ZN) CONSTANS-LIKE ZINC FINGER FAMILY (CO-LIKE)	27						-0.3
27.3.23 RNA.REGULATION OF TRANSCRIPTION.HEAT-SHOCK TRANSCRIPTION FACTOR FAMILY (HSF)	17						-0.41
27.3.32 RNA.REGULATION OF TRANSCRIPTION.WRKY DOMAIN TRANSCRIPTION FACTOR FAMILY	59		0.53			0.39
27.3.37 RNA.REGULATION OF TRANSCRIPTION.LATERAL ORGAN BOUNDARIES GENE FAMILY (AS2)	45			0.47
27.3.63 RNA.REGULATION OF TRANSCRIPTION.PHD FINGER TRANSCRIPTION FACTOR	19		-0.58
28.1.3 DNA.SYNTHESIS/CHROMATIN STRUCTURE.HISTONE	42						0.45
28.1.3.2 DNA.SYNTHESIS/CHROMATIN STRUCTURE.HISTONE.CORE	35						0.51
29.2.1.1.1.2 PROTEIN.SYNTHESIS.RIBOSOMAL PROTEIN.PROKARYOTIC.CHLOROPLAST.50S SUBUNIT	36			-0.72
29.2.2.3.4 PROTEIN.SYNTHESIS.RIBOSOME BIOGENESIS.PRE-RRNA PROCESSING AND MODIFICATIONS.WD-REPEAT PROTEINS	18			0.28
29.5.1 PROTEIN.DEGRADATION.SUBTILASES	85		0.32				0.32
29.5.2 PROTEIN.DEGRADATION.AUTOPHAGY	17		-0.47
29.5.4 PROTEIN.DEGRADATION.ASPARTATE PROTEASE	44			0.34	-0.48		0.34
29.5.5 PROTEIN.DEGRADATION.SERINE PROTEASE	111						0.27
29.5.11.1 PROTEIN.DEGRADATION.UBIQUITIN.UBIQUITIN	29		0.07
29.8 PROTEIN.ASSEMBLY AND COFACTOR LIGATION	26					0.31
30.2.1 SIGNALLING.RECEPTOR KINASES.LEUCINE RICH REPEAT I	32					0.44
30.2.8 SIGNALLING.RECEPTOR KINASES.LEUCINE RICH REPEAT VIII	65					0.55
30.2.8.2 SIGNALLING.RECEPTOR KINASES.LEUCINE RICH REPEAT VIII.TYPE 2	61					0.56
30.2.12 SIGNALLING.RECEPTOR KINASES.LEUCINE RICH REPEAT XII	92		0.36			0.49
30.2.16 SIGNALLING.RECEPTOR KINASES.CATHARANTHUS ROSEUS-LIKE RLK1	16		0.63
30.2.17 SIGNALLING.RECEPTOR KINASES.DUF 26	59		0.47			0.46
30.2.24 SIGNALLING.RECEPTOR KINASES.S-LOCUS GLYCOPROTEIN LIKE	103		0.36			0.5	-0.35
30.2.25 SIGNALLING.RECEPTOR KINASES.WALL ASSOCIATED KINASE	37	0.35				0.51
30.2.99 SIGNALLING.RECEPTOR KINASES.MISC	57					0.42
30.3 SIGNALLING.CALCIUM	245		-0.21
30.4 SIGNALLING.PHOSPHINOSITIDES	42		-0.55
33.3 DEVELOPMENT.SQUAMOSA PROMOTER BINDING LIKE (SPL)	19						0.26
34.1.2 TRANSPORT.P- AND V-ATPASES.H+-EXPORTING ATPASE	16						0.25
34.16 TRANSPORT.ABC TRANSPORTERS AND MULTIDRUG RESISTANCE SYSTEMS	205					0.3
34.18 TRANSPORT.UNSPECIFIED ANIONS	19		-0.63
34.19 TRANSPORT.MAJOR INTRINSIC PROTEINS	29				-0.48		0.31
35.1.5 NOT ASSIGNED.NO ONTOLOGY.PENTATRICOPEPTIDE (PPR) REPEAT-CONTAINING PROTEIN	368				0.55	0.46	-0.39
