# Supplementary material for: Physiological and Transcriptional Responses to Saline Irrigation of Young ‘Tempranillo’ Vines Grafted Onto Different Rootstocks
Source: Front Plant Sci. 2022 Jun 6;13:866053. doi: 10.3389/fpls.2022.866053 (PMC9207310; doi:10.3389/fpls.2022.866053)
Supplement: Supplementary Table 3 — High-throughput RNA-Seq of salinity- treated grapevine berry skin and leaf samples cv. Tempranillo grafted onto 1103-Paulsen, M1, and M4. C, control; S, salinity; 1P, 1103-Paulsen rootstock; M1, M1 rootstock; M4, M4 rootstock; L, leaves; B, berries. [file Table_3.xlsx]

## Sheet: Sheet1
Suplemental table S2 . High-throughput RNA-Seq of salinity- treated grapevine berry skin and leaf samples cv. Tempranillo grafted onto 1103-Paulsen (1P), M1, and M4. For each mRNA sequence and sample, the differences in expression between salinity-treated and control samples were calculated as log2FC. Only comparrisons with FDR adjusted p-value < 0.05 were considered as differentially expressed (…
geneID	BINCODE	NAME	DESCRIPTION	log2 FC 1P_SB : 1P_CB	adjusted p-value (FDR)	log2 FC M1_SB : M1_CB	adjusted p-value (FDR)	log2 FC M4_SB : M4_CB	adjusted p-value (FDR)	log2 FC 1P_SL : 1P_CL	adjusted p-value (FDR)	log2 FC M1_SL : M1_CL	adjusted p-value (FDR)	log2 FC M4_SL : M4_CL	adjusted p-value (FDR)	log2 FC 1P_CL : 1P_CB	adjusted p-value (FDR)	log2 FC M1_CL : M1_CB	adjusted p-value (FDR)	log2 FC M4_CL : M4_CB	adjusted p-value (FDR)	log2 FC 1P_CB : M1_CB	adjusted p-value (FDR)	log2 FC 1P_CB : M4_CB	adjusted p-value (FDR)	log2 FC M1_CB : M4_CB	adjusted p-value (FDR)	log2 FC 1P_CL : M1_CL	adjusted p-value (FDR)	log2 FC 1P_CL : M4_CL	adjusted p-value (FDR)	log2 FC M1_CL : M4_CL	adjusted p-value (FDR)	log2 FC 1P_SB : M1_SB	adjusted p-value (FDR)	log2 FC 1P_SB : M4_SB	adjusted p-value (FDR)	log2 FC M1_SB : M4_SB	adjusted p-value (FDR)	log2 FC 1P_SL : M1_SL	adjusted p-value (FDR)	log2 FC 1P_SL : M4_SL	adjusted p-value (FDR)	log2 FC M1_SL : M4_SL	adjusted p-value (FDR)
Vitvi14g01239	1	PS	acclimation of photosynthesis to environment | Chr5:15473285-15475497 REVERSE LENGTH=286 | 201606	-0.102031	0.99976	0.210295	0.946402	-0.171124	0.999987	0.175395	0.999318	-0.123104	0.99976	-0.00862176	0.999249	2.84659	2.88647e-12	3.30033	2.95934e-13	3.07915	7.69719e-13	0.381234	0.999363	0.268927	0.878612	-0.112308	0.998179	-0.0725093	0.94376	0.0363657	0.999984	0.108875	0.811536	0.0689072	0.999925	0.33802	0.999851	0.269112	0.967073	0.225989	0.998739	0.220382	0.994752	-0.00560701	0.997202
Vitvi07g01829	1.1.1.1	PS.lightreaction.photosystem II.LHC-II	stress enhanced protein 2 | Chr2:9357188-9357874 REVERSE LENGTH=202 | 201606	-0.182099	0.99976	-0.28673	0.992306	-0.507561	0.999987	0.0843832	0.999318	-0.15215	0.99976	-0.344804	0.999249	1.25411	0.000861299	1.86948	8.30496e-06	1.75483	1.95874e-05	0.243355	0.999363	0.399792	0.87801	0.156438	0.957671	-0.372012	0.892812	-0.100919	0.999984	0.271092	0.694769	0.347986	0.999925	0.725255	0.999851	0.377269	0.967073	-0.135479	0.998739	0.328268	0.994752	0.463746	0.691566
Vitvi10g00372	1.1.1.1	PS.lightreaction.photosystem II.LHC-II	light-harvesting chlorophyll B-binding protein 3 | Chr5:22038424-22039383 FORWARD LENGTH=265 | 201606	0.551627	0.99976	-0.0779569	0.936195	-0.0260533	0.999987	-0.534994	0.999318	-0.84204	0.99976	0.366007	0.999249	12.4939	0.000163716	11.9755	0.000260285	11.4021	0.000465689	-0.0107323	0.999363	0.132361	0.996387	0.143094	0.976677	0.507666	0.20913	1.22423	0.999984	0.71656	0.520508	0.618852	0.999925	0.710042	0.999851	0.09119	0.995486	0.814711	0.998739	0.323225	0.998744	-0.491486	0.816554
Vitvi10g01839	1.1.1.1	PS.lightreaction.photosystem II.LHC-II	chlorophyll A/B binding protein 1 | Chr1:10478071-10478874 FORWARD LENGTH=267 | 201606	-0.347617	0.99976	-0.090266	0.951146	0.382551	0.999987	-0.431639	0.999318	-0.567624	0.99976	0.011315	0.999249	9.00002	3.94421e-11	9.90853	8.3223e-10	9.86882	5.9295e-09	1.00304	0.999363	1.58548	0.872931	0.582442	0.998179	0.0945246	0.43038	0.71668	0.999984	0.622156	0.539879	0.745685	0.999925	0.855309	0.999851	0.109624	0.98583	0.230509	0.998739	0.273726	0.998744	0.0432169	0.990392
Vitvi12g00050	1.1.1.1	PS.lightreaction.photosystem II.LHC-II	light-harvesting chlorophyll-protein complex II subunit B1 | Chr2:14524818-14525618 FORWARD LENGTH=266 | 201606	-0.255554	0.99976	0.213795	0.989067	0.0987098	0.999987	-0.14738	0.999318	-0.347137	0.99976	0.0830275	0.999249	4.10323	2.85911e-09	4.45898	6.20036e-10	4.3384	9.01062e-10	0.443443	0.999363	0.615447	0.844103	0.172004	0.998179	0.0876853	0.673395	0.380268	0.999984	0.292583	0.773324	-0.0259058	0.999925	0.261183	0.999851	0.287089	0.990182	0.287443	0.998739	0.149861	0.994857	-0.137581	0.953372
Vitvi12g02485	1.1.1.1	PS.lightreaction.photosystem II.LHC-II	photosystem II light harvesting complex protein 2.3 | Chr3:10255906-10256921 FORWARD LENGTH=298 | 201606	-0.224626	0.99976	0.254502	0.99984	-0.217631	0.999987	-0.013745	0.999318	-0.434999	0.99976	-0.117636	0.999249	4.57378	1.10093e-10	5.29039	7.15062e-12	4.94664	2.09563e-11	0.636128	0.999363	0.664499	0.838603	0.0283709	0.998179	-0.0804864	0.742793	0.291638	0.999984	0.372125	0.691729	0.157001	0.999925	0.657504	0.999851	0.500503	0.967073	0.340768	0.998739	0.395529	0.994752	0.0547615	0.982465
Vitvi12g01553	1.1.1.1	PS.lightreaction.photosystem II.LHC-II	light harvesting complex photosystem II subunit 6 | Chr1:5446685-5447676 REVERSE LENGTH=258 | 201606	-0.16899	0.99976	0.210218	0.983998	-0.155559	0.999987	-0.142805	0.999318	-0.45862	0.99976	0.11346	0.999249	6.36712	4.20819e-13	6.76157	3.82034e-13	6.38414	6.94428e-13	0.559914	0.999363	0.530194	0.882336	-0.02972	0.998179	0.16547	0.494152	0.513179	0.999984	0.347709	0.689201	0.180706	0.999925	0.516763	0.999851	0.336057	0.967073	0.481284	0.998739	0.256915	0.994857	-0.22437	0.901577
Vitvi07g02246	1.1.1.1	PS.lightreaction.photosystem II.LHC-II	chlorophyll A/B binding protein 1 | Chr1:10478071-10478874 FORWARD LENGTH=267 | 201606	1.043	0.99976	-0.625206	0.99984	-1.23226	0.999987	-0.0730887	0.999318	-0.365585	0.99976	0.0513159	0.999249	10.5	0.00626843	7.8604	0.00490308	7.87968	0.00422178	-1.82866	0.999363	-1.80797	0.970876	0.0206882	0.957671	0.810892	0.547946	0.812303	0.999984	0.00141142	0.999149	-0.160455	0.999925	0.467282	0.999851	0.627737	0.995486	1.10339	0.998739	0.687898	0.998744	-0.415489	0.896281
Vitvi10g00740	1.1.1.1	PS.lightreaction.photosystem II.LHC-II	chlorophyll A/B binding protein 1 | Chr1:10478071-10478874 FORWARD LENGTH=267 | 201606	-1.09791	0.99976	1.4799	0.920184	1.09586	0.999987	-0.637229	0.999318	-0.747026	0.99976	0.274721	0.999249	10.4574	1.67545e-05	12.3927	0.000212734	12.1924	0.000269363	2.54562	0.999363	2.93437	0.910198	0.388749	0.969634	0.610298	0.25288	1.19935	0.999984	0.589049	0.635286	-0.0321849	0.999925	0.740603	0.999851	0.772788	0.995486	0.720095	0.998739	0.287398	0.998744	-0.432698	0.858388
Vitvi18g00031	1.1.1.1	PS.lightreaction.photosystem II.LHC-II	Chlorophyll A-B binding family protein | Chr1:28729132-28730754 FORWARD LENGTH=327 | 201606	-0.14473	0.99976	0.148674	0.987536	0.0338691	0.999987	-0.0772212	0.999318	-0.0301917	0.99976	0.185604	0.999249	3.23768	8.81657e-09	3.40041	2.43609e-08	3.36729	2.04155e-08	0.413604	0.999363	0.439399	0.907354	0.0257953	0.961078	0.250874	0.477474	0.309788	0.999984	0.058914	0.923981	0.1202	0.999925	0.2608	0.999851	0.1406	0.991679	0.203844	0.998739	0.0469628	0.998744	-0.156881	0.874158
Vitvi19g01793	1.1.1.1	PS.lightreaction.photosystem II.LHC-II	chlorophyll A/B binding protein 1 | Chr1:10478071-10478874 FORWARD LENGTH=267 | 201606	-0.510195	0.99976	-0.0408507	0.936195	0.374582	0.999987	-0.528324	0.999318	-0.511943	0.99976	0.217839	0.999249	4.93122	7.84271e-08	5.07264	2.15693e-07	5.12961	3.46276e-07	0.593096	0.999363	0.924955	0.882336	0.331859	0.987996	0.451674	0.465392	0.726568	0.999984	0.274893	0.825191	0.123751	0.999925	0.0401778	0.999851	-0.0835735	0.995486	0.435294	0.998739	-0.0195947	0.998744	-0.454889	0.826111
Vitvi19g00298	1.1.1.1	PS.lightreaction.photosystem II.LHC-II	light-harvesting chlorophyll B-binding protein 3 | Chr5:22038424-22039383 FORWARD LENGTH=265 | 201606	-0.12837	0.99976	0.955394	0.97549	0.318171	0.999987	-0.177672	0.999318	-0.326	0.99976	0.0638312	0.999249	9.06192	3.84858e-11	10.1407	7.38772e-10	9.74294	8.41893e-10	1.31417	0.999363	1.27266	0.891763	-0.0415035	0.998179	0.23537	0.34577	0.59164	0.999984	0.35627	0.630231	0.230403	0.999925	0.826122	0.999851	0.595719	0.98583	0.383698	0.998739	0.350136	0.998744	-0.0335617	0.987904
Vitvi10g02212	1.1.1.2	PS.lightreaction.photosystem II.PSII polypeptide subunits	photosystem II subunit Q-2 | Chr4:2672093-2673170 REVERSE LENGTH=230 | 201606	-0.186283	0.99976	0.187303	0.997554	-0.658165	0.999987	0.0858261	0.999318	-0.23957	0.99976	0.0467033	0.999249	5.27548	1.08161e-10	6.16163	1.81804e-11	5.63179	5.38138e-11	0.998572	0.999363	0.810005	0.838603	-0.188567	0.998179	0.112417	0.621023	0.453697	0.999984	0.34128	0.742703	0.624986	0.999925	1.28189	0.999851	0.6569	0.967073	0.437813	0.998739	0.49282	0.994752	0.055007	0.983938
Vitvi01g01035	1.1.1.2	PS.lightreaction.photosystem II.PSII polypeptide subunits	PsbQ-like 2 | Chr1:4839885-4840373 FORWARD LENGTH=162 | 201606	0.182266	0.99976	0.285658	0.943198	-0.537537	0.999987	0.213471	0.999318	-0.115439	0.99976	0.273525	0.999249	4.40015	2.92392e-11	4.93345	8.4005e-11	4.54977	1.13534e-10	0.683291	0.999363	0.532752	0.891763	-0.150539	0.998179	0.149988	0.362293	0.383129	0.999984	0.233141	0.639821	0.5799	0.999925	1.25255	0.999851	0.672655	0.967073	0.478899	0.998739	0.323075	0.994752	-0.155823	0.876618
Vitvi04g01806	1.1.1.2	PS.lightreaction.photosystem II.PSII polypeptide subunits	photosystem II subunit X | Chr2:2587868-2588218 REVERSE LENGTH=116 | 201606	-0.0926714	0.99976	0.610057	0.999689	-0.249028	0.999987	0.056116	0.999318	-0.15784	0.99976	0.285796	0.999249	6.40492	4.67823e-13	6.98292	7.71106e-13	6.47768	2.14073e-12	0.770454	0.999363	0.801978	0.839576	0.0315234	0.998179	0.192456	0.276015	0.729212	0.999984	0.536756	0.47606	0.0677262	0.999925	0.958335	0.999851	0.890608	0.967073	0.406412	0.998739	0.499532	0.994752	0.0931197	0.963101
Vitvi04g00376	1.1.1.2	PS.lightreaction.photosystem II.PSII polypeptide subunits	PsbP domain protein (Mog1/PsbP/DUF1795-like photosystem II reaction center PsbP family protein) | Chr5:3654421-3656357 FORWARD LENGTH=315 | 201606	-0.206451	0.99976	-0.130091	0.99984	-0.137799	0.999987	0.0055056	0.999318	-0.295664	0.99976	0.0911537	0.999249	2.20874	3.51642e-08	2.35064	2.84926e-08	2.44431	1.48084e-08	0.258602	0.999363	0.353055	0.896125	0.0944532	0.998179	0.116703	0.782002	0.117485	0.999984	0.000781907	0.998622	0.182242	0.999925	0.284403	0.999851	0.102161	0.982466	0.417872	0.998739	0.0318368	0.998744	-0.386036	0.598322
Vitvi05g00498	1.1.1.2	PS.lightreaction.photosystem II.PSII polypeptide subunits	photosystem II 11 kDa protein-like protein | Chr1:1582747-1583648 REVERSE LENGTH=199 | 201606	-0.276736	0.99976	0.596126	0.915009	-0.799203	0.999987	0.184614	0.999318	0.0984204	0.99976	0.180914	0.999249	3.96101	8.75029e-11	4.65005	1.05368e-10	3.6635	1.75348e-10	0.722206	0.999363	-0.042411	0.994325	-0.764617	0.998179	0.0331684	0.408398	0.255101	0.999984	0.221933	0.52104	-0.150656	0.999925	0.480056	0.999851	0.630711	0.977862	0.119362	0.998739	0.2588	0.994752	0.139438	0.832459
Vitvi06g01836	1.1.1.2	PS.lightreaction.photosystem II.PSII polypeptide subunits	photosystem II reaction center protein K precursor | ChrC:7017-7202 FORWARD LENGTH=61 | 201606	-0.464392	0.99976	0.125782	0.735275	-0.247859	0.999987	0.299622	0.453581	0.662469	0.99976	-0.184064	0.999249	2.36739	2.40821e-10	2.40789	2.94006e-09	3.30232	4.14793e-12	0.58191	0.999363	0.67469	0.838603	0.0927806	0.85805	0.541412	0.254438	-0.26024	0.999984	-0.801652	0.050907	-0.00826416	0.999925	0.458157	0.999851	0.466421	0.967073	0.178565	0.998739	0.223446	0.994752	0.0448807	0.945245
Vitvi07g00035	1.1.1.2	PS.lightreaction.photosystem II.PSII polypeptide subunits	photosystem II reaction center W | Chr2:13019326-13020053 REVERSE LENGTH=133 | 201606	-0.317503	0.99976	0.111183	0.99984	-0.307596	0.999987	-0.0340709	0.999318	-0.166931	0.99976	-0.0551078	0.999249	4.9103	2.31854e-12	5.49262	3.17555e-13	4.79462	2.75424e-12	0.592612	0.999363	0.567012	0.838603	-0.0256001	0.998179	0.0102979	0.299894	0.682692	0.999984	0.672394	0.354408	0.163926	0.999925	0.557104	0.999851	0.393178	0.967073	0.143158	0.998739	0.703729	0.994752	0.56057	0.679106
Vitvi07g00690	1.1.1.2	PS.lightreaction.photosystem II.PSII polypeptide subunits	photosystem II reaction center PSB28 protein | Chr4:14150008-14150933 FORWARD LENGTH=183 | 201606	-0.120355	0.99976	0.316659	0.99984	-0.0325374	0.999987	0.0133444	0.999318	-0.236517	0.99976	0.23529	0.999249	3.85789	2.50614e-09	4.3327	2.73473e-09	4.29981	3.61884e-09	0.708909	0.999363	0.837198	0.838603	0.12829	0.998179	0.2341	0.528682	0.395273	0.999984	0.161173	0.837527	0.271895	0.999925	0.74938	0.999851	0.477486	0.967073	0.483961	0.998739	0.173327	0.994752	-0.310634	0.806491
Vitvi07g01910	1.1.1.2	PS.lightreaction.photosystem II.PSII polypeptide subunits	Photosystem II reaction center PsbP family protein | Chr2:12254911-12255689 FORWARD LENGTH=232 | 201606	-0.0924984	0.99976	0.181418	0.980126	-0.251484	0.999987	0.0708735	0.999318	-0.167395	0.99976	0.247604	0.999249	1.99869	1.23071e-08	2.17276	5.76457e-09	1.62018	3.56969e-07	0.183178	0.999363	-0.018878	0.994325	-0.202056	0.998179	0.00910966	0.234474	0.35963	0.999984	0.35052	0.28898	-0.0907385	0.999925	0.140108	0.999851	0.230846	0.991679	0.247379	0.998739	0.182899	0.994752	-0.0644796	0.937356
Vitvi08g00947	1.1.1.2	PS.lightreaction.photosystem II.PSII polypeptide subunits	thylakoid lumenal protein (Mog1/PsbP/DUF1795-like photosystem II reaction center PsbP family protein) | Chr3:20984807-20985913 FORWARD LENGTH=262 | 201606	0.459473	0.99976	0.597649	0.781216	0.331373	0.999987	0.46624	0.999318	-0.0461009	0.99976	0.532867	0.999249	5.00903	2.82483e-07	4.55461	6.24002e-07	4.73665	5.32413e-07	-0.228391	0.999363	0.0156025	0.998578	0.243993	0.978869	0.226033	0.549618	0.287986	0.999984	0.0619533	0.927284	-0.366568	0.999925	0.143702	0.999851	0.51027	0.995486	0.738373	0.998739	0.221358	0.997106	-0.517015	0.566718
Vitvi08g01239	1.1.1.2	PS.lightreaction.photosystem II.PSII polypeptide subunits	one helix protein | Chr5:419144-419633 FORWARD LENGTH=110 | 201606	-0.0274489	0.99976	0.229368	0.997554	-0.266976	0.999987	0.0456034	0.999318	-0.0660407	0.99976	0.0734744	0.999249	3.51454	8.59492e-13	4.08092	8.5487e-14	3.52572	8.51985e-13	0.446532	0.999363	0.384505	0.839576	-0.0620273	0.998179	-0.119852	0.379942	0.373318	0.999984	0.49317	0.282362	0.189715	0.999925	0.624032	0.999851	0.434317	0.967073	-0.00820804	0.998739	0.345447	0.994752	0.353655	0.686168
Vitvi12g00021	1.1.1.2	PS.lightreaction.photosystem II.PSII polypeptide subunits	PsbQ-like 3 | Chr2:424254-425678 REVERSE LENGTH=187 | 201606	0.0238824	0.99976	0.0368488	0.902807	0.00149333	0.999987	0.337285	0.999318	0.249333	0.99976	-0.29099	0.999249	1.15879	0.00808123	0.805192	0.0570947	1.05099	0.00738191	-0.125488	0.999363	-0.36484	0.916281	-0.239352	0.998179	0.228112	0.662193	-0.257035	0.999984	-0.485147	0.421348	-0.138454	0.999925	-0.342451	0.999851	-0.203997	0.981612	0.316064	0.998739	0.371239	0.998744	0.0551754	0.973934
Vitvi12g00092	1.1.1.2	PS.lightreaction.photosystem II.PSII polypeptide subunits	photosystem II subunit P-1 | Chr1:2047940-2049186 FORWARD LENGTH=263 | 201606	-0.226563	0.99976	0.169807	0.99984	-0.28004	0.999987	0.0411812	0.999318	-0.248882	0.99976	0.0622959	0.999249	3.46688	1.38385e-10	3.94377	1.0292e-11	3.7416	2.67017e-11	0.543617	0.999363	0.523753	0.838603	-0.0198642	0.998179	0.0667247	0.704811	0.249036	0.999984	0.182311	0.807028	0.147247	0.999925	0.57723	0.999851	0.429983	0.967073	0.356788	0.998739	0.227921	0.994752	-0.128867	0.934723
Vitvi12g00475	1.1.1.2	PS.lightreaction.photosystem II.PSII polypeptide subunits	photosystem II family protein | Chr1:898916-899440 FORWARD LENGTH=174 | 201606	-0.105785	0.99976	0.0735701	0.99984	-0.503351	0.999987	0.00311218	0.999318	-0.310648	0.99976	0.37288	0.999249	2.78808	5.82166e-09	3.14006	1.05984e-09	2.67877	1.40132e-08	0.490968	0.999363	0.416657	0.869776	-0.0743107	0.998179	0.138985	0.321333	0.525968	0.999984	0.386983	0.522024	0.311612	0.999925	0.814222	0.999851	0.50261	0.967073	0.452745	0.998739	0.1562	0.994752	-0.296545	0.792436
Vitvi13g00250	1.1.1.2	PS.lightreaction.photosystem II.PSII polypeptide subunits	PsbP-like protein 1 | Chr3:20514031-20515275 REVERSE LENGTH=230 | 201606	-0.235295	0.99976	0.256699	0.99984	-0.210732	0.999987	-0.00286557	0.999318	0.0348814	0.99976	0.155385	0.999249	4.16749	5.30099e-11	4.64433	3.14341e-10	4.29197	1.99417e-10	0.755197	0.999363	0.479827	0.899401	-0.275369	0.937611	0.278358	0.357488	0.355343	0.999984	0.076985	0.886608	0.263203	0.999925	0.455264	0.999851	0.192062	0.977862	0.240611	0.998739	0.197093	0.998744	-0.0435186	0.971763
Vitvi13g00254	1.1.1.2	PS.lightreaction.photosystem II.PSII polypeptide subunits	PsbP-like protein 2 | Chr2:16476335-16477402 FORWARD LENGTH=174 | 201606	-1.16932	0.99976	-1.00241	0.980633	-0.940285	0.999987	0.119453	0.999318	-0.0236056	0.99976	0.169116	0.999249	4.59131	1.26462e-06	4.76676	3.58041e-06	4.89171	2.03211e-06	0.506949	0.999363	0.56633	0.95468	0.0593804	0.957671	0.331502	0.63983	0.265929	0.999984	-0.0655738	0.933867	0.340041	0.999925	0.3373	0.999851	-0.00274112	0.995486	0.474561	0.998739	0.216266	0.999808	-0.258295	0.817626
Vitvi14g00069	1.1.1.2	PS.lightreaction.photosystem II.PSII polypeptide subunits	Photosystem II reaction center PsbP family protein | Chr4:8860701-8861794 FORWARD LENGTH=229 | 201606	-0.271345	0.99976	-0.363503	0.99984	-0.227237	0.999987	0.0229417	0.999318	-0.214207	0.99976	0.387879	0.999249	1.75771	1.68688e-05	1.95817	1.40582e-05	2.27595	2.46135e-06	0.429258	0.999363	0.66678	0.838603	0.237522	0.977562	0.228791	0.779008	0.14854	0.999984	-0.0802514	0.9011	0.521416	0.999925	0.622672	0.999851	0.101255	0.967073	0.46594	0.998739	-0.216398	0.998744	-0.682338	0.447145
Vitvi14g00489	1.1.1.2	PS.lightreaction.photosystem II.PSII polypeptide subunits	photosystem II reaction center W | Chr2:13019326-13020053 REVERSE LENGTH=133 | 201606	-0.0682443	0.99976	0.404602	0.971945	-0.473395	0.999987	0.208734	0.999318	-0.0501283	0.99976	0.156449	0.999249	4.66196	8.39556e-12	5.20715	6.31935e-12	4.93999	6.89203e-12	0.751503	0.999363	0.547513	0.866061	-0.20399	0.998179	0.206319	0.677868	0.269481	0.999984	0.063162	0.943765	0.278656	0.999925	0.952664	0.999851	0.674008	0.967073	0.465181	0.998739	0.321766	0.994752	-0.143415	0.927751
Vitvi16g00792	1.1.1.2	PS.lightreaction.photosystem II.PSII polypeptide subunits	low psii accumulation2 | Chr5:20936434-20937243 FORWARD LENGTH=185 | 201606	0.0424067	0.99976	-0.219603	0.894545	-0.277604	0.999987	0.177578	0.999318	-0.0471334	0.99976	0.00390959	0.999249	2.58692	3.76915e-12	2.78963	2.51258e-12	2.96386	8.65857e-13	0.279123	0.999363	0.40329	0.838603	0.124167	0.998179	0.0764149	0.942584	0.0263501	0.999984	-0.0500649	0.887544	0.541132	0.999925	0.723301	0.999851	0.182169	0.967073	0.301126	0.998739	0.200018	0.99638	-0.101108	0.864099
Vitvi18g00046	1.1.1.2	PS.lightreaction.photosystem II.PSII polypeptide subunits	Photosystem II reaction center PsbP family protein | Chr1:28684618-28686109 FORWARD LENGTH=247 | 201606	0.65668	0.99976	-0.411691	0.984584	-0.475412	0.999987	0.0611555	0.999318	0.117008	0.99976	0.201748	0.999249	6.55474	1.81899e-11	5.78714	1.85411e-11	5.99794	1.09229e-11	-0.547945	0.999363	-0.409642	0.951546	0.138304	0.947882	0.219657	0.67569	0.147159	0.999984	-0.0724979	0.866823	0.520425	0.999925	0.72245	0.999851	0.202025	0.967073	0.163804	0.998739	0.0065665	0.998744	-0.157238	0.818231
Vitvi18g00272	1.1.1.2	PS.lightreaction.photosystem II.PSII polypeptide subunits	Chlorophyll A-B binding family protein | Chr1:16871768-16873194 FORWARD LENGTH=265 | 201606	-0.190997	0.99976	0.570307	0.996479	0.099901	0.999987	0.0877965	0.999318	-0.148597	0.99976	0.111022	0.999249	3.8684	5.40299e-10	4.24853	7.50862e-11	4.13032	1.3855e-10	0.57584	0.999363	0.427718	0.877439	-0.148122	0.998179	0.195715	0.850201	0.165806	0.999984	-0.0299086	0.981641	-0.185464	0.999925	0.13682	0.999851	0.322284	0.995486	0.432108	0.998739	0.142581	0.994752	-0.289527	0.86053
Vitvi18g00894	1.1.1.2	PS.lightreaction.photosystem II.PSII polypeptide subunits	photosystem II subunit O-2 | Chr3:18891008-18892311 REVERSE LENGTH=331 | 201606	-0.244466	0.99976	0.374858	0.979918	-0.731999	0.999987	0.160594	0.999318	-0.187202	0.99976	0.00368151	0.999249	6.32785	1.07386e-13	7.49833	1.20202e-13	7.01811	1.16339e-13	1.18918	0.999363	0.935337	0.838603	-0.253846	0.998179	0.0187088	0.741744	0.245081	0.999984	0.226373	0.78015	0.569858	0.999925	1.42287	0.999851	0.853012	0.967073	0.366504	0.998739	0.401994	0.994752	0.0354895	0.987904
Vitvi18g01218	1.1.1.2	PS.lightreaction.photosystem II.PSII polypeptide subunits	thylakoid lumenal protein (Mog1/PsbP/DUF1795-like photosystem II reaction center PsbP family protein) | Chr1:28960576-28961875 REVERSE LENGTH=260 | 201606	0.00731587	0.99976	0.286747	0.896806	-0.0744435	0.999987	0.226299	0.999318	0.04268	0.99976	-0.020328	0.999249	4.64489	2.79397e-13	4.99941	4.8002e-13	4.90068	1.69844e-13	0.407558	0.999363	0.232252	0.95034	-0.175307	0.998179	0.0530371	0.963325	-0.0235398	0.999984	-0.0765768	0.867472	0.128127	0.999925	0.314011	0.999851	0.185884	0.983332	0.236656	0.998739	0.223087	0.998744	-0.0135689	0.99208
Vitvi19g01981	1.1.1.2	PS.lightreaction.photosystem II.PSII polypeptide subunits	PsbQ-like 1 | Chr3:168478-169407 FORWARD LENGTH=220 | 201606	-0.0430638	0.99976	0.460443	0.828114	-0.314301	0.999987	0.321924	0.999318	0.130054	0.99976	-0.0965007	0.999249	4.89622	1.14977e-11	5.16578	1.9415e-11	5.22239	6.16744e-12	0.311715	0.999363	0.246964	0.964713	-0.0647515	0.998179	0.0421533	0.859005	-0.0792056	0.999984	-0.121359	0.786388	-0.191791	0.999925	0.518201	0.999851	0.709992	0.977862	0.234023	0.998739	0.339219	0.994752	0.105196	0.910763
Vitvi19g01479	1.1.1.2	PS.lightreaction.photosystem II.PSII polypeptide subunits	photosystem II subunit R | Chr1:29736085-29736781 FORWARD LENGTH=140 | 201606	-0.0417229	0.99976	0.12578	0.99984	-0.511262	0.999987	0.0383705	0.999318	-0.0522967	0.99976	-0.113824	0.999249	5.20993	7.48705e-14	5.49078	2.66915e-14	5.09933	8.51511e-14	0.307173	0.999363	0.219145	0.923967	-0.0880282	0.998179	0.0263273	0.616161	0.329745	0.999984	0.303417	0.677218	0.13967	0.999925	0.688684	0.999851	0.549014	0.967073	0.116995	0.998739	0.481939	0.994752	0.364945	0.777489
Vitvi01g00170	1.1.1.3	PS.lightreaction.photosystem II.biogenesis	cysteine-rich RECEPTOR-like kinase | Chr4:12129485-12133157 FORWARD LENGTH=1043 | 201606	-0.137364	0.99976	0.0655909	0.99984	-0.269211	0.999987	0.00217658	0.999318	0.0364584	0.99976	0.144099	0.999249	2.24604	3.23273e-10	2.25591	3.1337e-10	2.2371	3.33556e-10	0.22459	0.999363	0.114342	0.956837	-0.110248	0.964963	0.21472	0.778018	0.123276	0.999984	-0.0914445	0.853251	0.0216351	0.999925	0.246189	0.999851	0.224554	0.967073	0.180438	0.998739	-0.0186469	0.994752	-0.199085	0.800679
Vitvi12g00529	1.1.2	PS.lightreaction.photosystem I	APO RNA-binding protein (DUF794) | Chr3:7662542-7663638 REVERSE LENGTH=337 | 201606	0.0853744	0.99976	0.129543	0.971945	-0.0613206	0.999987	0.150905	0.999318	0.326264	0.99976	-0.225505	0.999249	0.00431392	0.989574	0.00864118	0.977411	-0.0118846	0.969083	0.00657774	0.999363	-0.132604	0.959605	-0.139182	0.9991	0.00225048	0.837024	-0.116406	0.999984	-0.118656	0.844661	-0.0375911	0.999925	0.0140907	0.999851	0.0516817	0.995486	-0.173108	0.998739	0.260004	0.998744	0.433112	0.627918
Vitvi01g01648	1.1.2.1	PS.lightreaction.photosystem I.LHC-I	photosystem I light harvesting complex protein | Chr3:22745736-22747032 FORWARD LENGTH=257 | 201606	-0.346249	0.99976	0.383245	0.99984	-0.44306	0.999987	-0.00348141	0.999318	-0.227458	0.99976	0.0467718	0.999249	5.04484	7.90785e-11	5.93608	3.89825e-12	5.36196	2.03473e-11	0.913502	0.999363	0.735397	0.838603	-0.178105	0.998179	0.0222694	0.64946	0.41828	0.999984	0.39601	0.697179	0.184008	0.999925	0.832208	0.999851	0.6482	0.967073	0.246246	0.998739	0.368026	0.994752	0.121781	0.961728
Vitvi13g00590	1.1.2.1	PS.lightreaction.photosystem I.LHC-I	chlorophyll a-b binding protein 6 | Chr3:20339706-20340922 REVERSE LENGTH=241 | 201606	-0.135033	0.99976	1.08765	0.979918	0.192715	0.999987	-0.204261	0.999318	-0.588741	0.99976	0.12982	0.999249	7.55481	2.09298e-12	8.78372	1.57243e-11	7.83686	1.77835e-11	1.27463	0.999363	0.970316	0.851588	-0.304316	0.998179	0.0457122	0.406236	0.688256	0.999984	0.642544	0.482602	0.0519497	0.999925	0.642568	0.999851	0.590619	0.977862	0.430192	0.998739	0.354175	0.994752	-0.0760172	0.975482
Vitvi11g00052	1.1.2.1	PS.lightreaction.photosystem I.LHC-I	PSI type II chlorophyll a/b-binding protein (Lhca2-1) | Chr1:6612806-6613799 FORWARD LENGTH=270 | 201606	-0.818712	0.99976	1.05655	0.979918	-2.83737	0.999987	0.118543	0.999318	-0.143231	0.99976	0.19828	0.999249	7.67921	6.93275e-10	9.76631	2.50798e-08	8.75224	6.2547e-09	2.30538	0.999363	1.38484	0.884884	-0.920541	0.987996	0.218283	0.54235	0.31182	0.999984	0.0935371	0.890683	0.430124	0.999925	3.4035	0.999851	2.97338	0.967073	0.480057	0.998739	0.232083	0.994752	-0.247974	0.812645
Vitvi15g00004	1.1.2.1	PS.lightreaction.photosystem I.LHC-I	PSI type III chlorophyll a/b-binding protein | Chr1:22700493-22701149 FORWARD LENGTH=218 | 201606	-0.461554	0.99976	0.124113	0.99984	-0.422731	0.999987	0.0389603	0.999318	-0.258743	0.99976	-0.089208	0.999249	5.38196	1.688e-11	6.22327	1.61865e-12	5.91423	3.29715e-12	0.853377	0.999363	0.816072	0.838603	-0.0373046	0.998179	0.0120743	0.76626	0.283808	0.999984	0.271734	0.791768	0.267709	0.999925	0.777249	0.999851	0.50954	0.967073	0.309777	0.998739	0.411976	0.994752	0.102199	0.967165
Vitvi17g00615	1.1.2.1	PS.lightreaction.photosystem I.LHC-I	light-harvesting chlorophyll-protein complex I subunit A4 | Chr3:17493622-17494773 REVERSE LENGTH=251 | 201606	-0.377941	0.99976	0.187943	0.919269	-0.45888	0.999987	-0.54014	0.999318	-0.562806	0.99976	0.188134	0.999249	7.13328	2.22281e-09	7.44063	1.45882e-08	6.35557	3.63508e-08	0.590717	0.999363	0.335783	0.983859	-0.254934	0.998179	0.283372	0.206765	1.11349	0.999984	0.83012	0.395446	0.0248333	0.999925	0.416722	0.999851	0.391889	0.995486	0.306037	0.998739	0.385218	0.998744	0.079181	0.977292
Vitvi18g02680	1.1.2.1	PS.lightreaction.photosystem I.LHC-I	photosystem I light harvesting complex protein 5 | Chr1:17179353-17180439 FORWARD LENGTH=256 | 201606	-0.995694	0.99976	0.696019	0.972027	-0.187862	0.999987	0.139365	0.999318	-0.104464	0.99976	0.199379	0.999249	7.80287	4.67095e-08	10.5361	3.64793e-08	10.42	4.79512e-08	2.71752	0.999363	2.98147	0.838603	0.26395	0.998179	-0.0157197	0.442756	0.36435	0.999984	0.380069	0.463008	1.0258	0.999925	2.17364	0.999851	1.14783	0.967073	0.22811	0.998739	0.304335	0.996927	0.0762257	0.954858
Vitvi18g02961	1.1.2.1	PS.lightreaction.photosystem I.LHC-I	one-helix protein 2 | Chr1:12358151-12358902 REVERSE LENGTH=172 | 201606	-0.359869	0.99976	0.0988262	0.976856	-0.00011617	0.999987	0.0984876	0.999318	-0.134382	0.999845	0.10977	0.999249	2.98564	1.81551e-12	3.31469	3.36046e-13	3.13886	8.4724e-13	0.359606	0.999363	0.424037	0.838603	0.0644309	0.998179	0.0305612	0.480643	0.270816	0.999984	0.240254	0.575793	-0.0990897	0.999925	0.0642836	0.999851	0.163373	0.995486	0.263431	0.998739	0.259533	0.994857	-0.00389737	0.997202
Vitvi04g02063	1.1.2.2	PS.lightreaction.photosystem I.PSI polypeptide subunits	photosystem I subunit l | Chr4:7521283-7522493 FORWARD LENGTH=281 | 201606	-0.24318	0.99976	0.389959	0.994218	-0.546659	0.999987	0.122878	0.999318	-0.126304	0.99976	-0.00513966	0.999249	5.18017	1.69368e-10	6.00767	1.22971e-11	5.63493	3.32997e-11	0.866908	0.999363	0.681188	0.839576	-0.185721	0.998179	0.0394096	0.837536	0.22643	0.999984	0.187021	0.880928	0.233769	0.999925	0.984667	0.999851	0.750898	0.967073	0.288592	0.998739	0.354448	0.994752	0.0658566	0.982091
Vitvi04g01700	1.1.2.2	PS.lightreaction.photosystem I.PSI polypeptide subunits	photosystem I reaction center subunit PSI-N%2C chloroplast%2C putative / PSI-N%2C putative (PSAN) | Chr5:25628690-25629409 REVERSE LENGTH=181 | 201606	-0.432906	0.99976	0.29161	0.99984	-0.754436	0.999987	0.015903	0.999318	-0.152398	0.99976	-0.020623	0.999249	6.10987	2.36909e-12	7.18223	1.33e-12	6.59291	2.37188e-12	1.13438	0.999363	0.920959	0.838603	-0.213424	0.998179	0.0620197	0.595243	0.437915	0.999984	0.375896	0.685443	0.409867	0.999925	1.24249	0.999851	0.832622	0.967073	0.230321	0.998739	0.474441	0.994752	0.244121	0.900215
Vitvi05g00474	1.1.2.2	PS.lightreaction.photosystem I.PSI polypeptide subunits	photosystem I subunit D-2 | Chr1:753528-754142 REVERSE LENGTH=204 | 201606	-0.306471	0.99976	0.358581	0.989289	-0.438029	0.999987	0.137322	0.999318	-0.240127	0.99976	-0.030637	0.999249	4.23718	8.88882e-10	5.11832	2.30886e-11	4.89418	5.22893e-11	0.979867	0.999363	0.855439	0.838603	-0.124428	0.998179	0.0987274	0.839914	0.198444	0.999984	0.0997161	0.933623	0.314814	0.999925	0.986997	0.999851	0.672183	0.967073	0.476176	0.998739	0.366403	0.994752	-0.109774	0.962871
Vitvi06g01531	1.1.2.2	PS.lightreaction.photosystem I.PSI polypeptide subunits	photosystem I subunit O | Chr1:2641004-2641739 REVERSE LENGTH=140 | 201606	-0.0507746	0.99976	0.269504	0.99984	-0.592385	0.999987	0.0465356	0.999318	-0.154103	0.99976	0.187374	0.999249	7.09973	2.72272e-14	7.35698	6.70148e-14	6.83094	7.0138e-14	0.499945	0.999363	0.280067	0.95097	-0.219878	0.993814	0.242699	0.347117	0.54886	0.999984	0.306161	0.660224	0.179666	0.999925	0.821678	0.999851	0.642011	0.967073	0.443337	0.998739	0.408022	0.994752	-0.035315	0.98571
Vitvi07g00125	1.1.2.2	PS.lightreaction.photosystem I.PSI polypeptide subunits	photosystem I subunit D-2 | Chr1:753528-754142 REVERSE LENGTH=204 | 201606	-0.75067	0.99976	0.450364	0.99984	-0.0260533	0.999987	-0.000907905	0.999318	-0.348953	0.99976	0.320916	0.999249	13.1832	7.29301e-08	13.6792	3.69716e-08	12.7661	1.28025e-07	0.763244	0.999363	0.378017	0.994325	-0.385227	0.993515	0.267298	0.201292	0.795163	0.999984	0.527866	0.445949	-0.43779	0.999925	-0.3466	0.999851	0.09119	0.995486	0.615343	0.998739	0.473339	0.998744	-0.142004	0.932803
Vitvi07g02309	1.1.2.2	PS.lightreaction.photosystem I.PSI polypeptide subunits	photosystem I subunit E-2 | Chr2:8736780-8737644 FORWARD LENGTH=145 | 201606	-0.262393	0.99976	0.23699	0.997554	-0.4248	0.999987	0.0698132	0.999318	-0.288196	0.99976	0.160732	0.999249	5.38337	2.03761e-13	5.91614	8.49468e-14	5.5712	1.67112e-13	0.652356	0.999363	0.591872	0.838603	-0.0604841	0.998179	0.119587	0.524109	0.404044	0.999984	0.284457	0.69819	0.152974	0.999925	0.75428	0.999851	0.601306	0.967073	0.477596	0.998739	0.313125	0.994752	-0.164471	0.917174
Vitvi09g00361	1.1.2.2	PS.lightreaction.photosystem I.PSI polypeptide subunits	photosystem I subunit H2 | Chr1:19454902-19455508 FORWARD LENGTH=145 | 201606	-0.161851	0.99976	0.23869	0.984603	-0.417755	0.999987	0.110696	0.999318	-0.224888	0.99976	0.0505644	0.999249	5.22431	3.58003e-14	5.73982	7.7434e-15	5.33524	2.29455e-14	0.506805	0.999363	0.46428	0.838603	-0.0425245	0.998179	-0.00870556	0.555641	0.353352	0.999984	0.362058	0.582779	0.106264	0.999925	0.720184	0.999851	0.61392	0.967073	0.326878	0.998739	0.413484	0.994752	0.0866058	0.958885
Vitvi09g01601	1.1.2.2	PS.lightreaction.photosystem I.PSI polypeptide subunits	NA	-0.133976	0.99976	0.0112577	0.971945	-0.30899	0.999987	-0.131994	0.999318	0.0213098	0.99976	0.256936	0.999249	2.56191	8.19626e-10	2.79499	3.92869e-10	2.42613	3.66353e-09	0.327269	0.999363	0.278566	0.904491	-0.0487031	0.998179	0.094197	0.272523	0.414347	0.999984	0.32015	0.447256	0.182035	0.999925	0.45358	0.999851	0.271545	0.967073	-0.0591065	0.998739	0.0254176	0.994752	0.084524	0.933995
Vitvi10g00882	1.1.2.2	PS.lightreaction.photosystem I.PSI polypeptide subunits	photosystem I subunit K | Chr1:10722325-10723013 FORWARD LENGTH=130 | 201606	-0.191329	0.99976	0.374295	0.998066	-0.338549	0.999987	0.0743211	0.999318	-0.138379	0.99976	0.13157	0.999249	6.73814	8.59492e-13	7.51827	1.35927e-12	7.09456	2.71847e-12	0.918475	0.999363	0.9294	0.838603	0.0109254	0.998179	0.13834	0.457328	0.572979	0.999984	0.43464	0.621811	0.352851	0.999925	1.07662	0.999851	0.723769	0.967073	0.35104	0.998739	0.51573	0.994752	0.164691	0.935436
Vitvi12g02416	1.1.2.2	PS.lightreaction.photosystem I.PSI polypeptide subunits	CemA-like proton extrusion protein-like protein | ChrC:60741-61430 FORWARD LENGTH=229 | 201606	-0.144149	0.99976	1.01159	0.980633	-0.385169	0.999987	0.19175	0.999318	0.612213	0.99976	-0.177865	0.999249	0.0667192	0.905942	0.108027	0.857114	-0.106512	0.842518	0.36961	0.999363	-0.223324	0.965841	-0.592934	0.998179	0.328302	0.971074	-0.050093	0.999984	-0.378395	0.720774	-0.786133	0.999925	0.0176953	0.999851	0.803828	0.996197	-0.0921609	0.998739	0.319523	0.994752	0.411683	0.815971
Vitvi15g01549	1.1.2.2	PS.lightreaction.photosystem I.PSI polypeptide subunits	Thylakoid membrane phosphoprotein 14 kDa, chloroplastic	-0.108031	0.99976	0.503901	0.972027	-0.229137	0.999987	0.193798	0.999318	-0.061821	0.99976	0.305334	0.999249	5.74313	7.2646e-14	6.13161	3.36623e-14	5.69574	8.01657e-14	0.566369	0.999363	0.432348	0.869776	-0.13402	0.998179	0.177886	0.463123	0.479729	0.999984	0.301843	0.693115	-0.0455631	0.999925	0.553454	0.999851	0.599018	0.967073	0.433505	0.998739	0.368193	0.994752	-0.0653117	0.973873
Vitvi19g00909	1.1.2.2	PS.lightreaction.photosystem I.PSI polypeptide subunits	photosystem I subunit G | Chr1:20802874-20803356 REVERSE LENGTH=160 | 201606	-0.251099	0.99976	0.12957	0.99984	-0.408689	0.999987	0.0258727	0.999318	-0.121224	0.99976	0.0969624	0.999249	5.17039	1.25751e-13	5.5397	5.20615e-14	5.17404	1.22825e-13	0.563981	0.999363	0.425273	0.855837	-0.138707	0.998179	0.194676	0.489103	0.421626	0.999984	0.22695	0.752351	0.183312	0.999925	0.582864	0.999851	0.399551	0.967073	0.341773	0.998739	0.350536	0.994752	0.00876337	0.997202
Vitvi01g01373	1.1.3	PS.lightreaction.cytochrome b6/f	cofactor assembly%2C complex C (B6F) | Chr5:14198679-14199203 REVERSE LENGTH=174 | 201606	-0.240481	0.99976	0.131963	0.972027	-0.733615	0.999987	0.118025	0.999318	-0.0435397	0.99976	0.269136	0.999249	3.09734	1.21879e-09	3.57069	1.64374e-09	3.16705	4.71868e-09	0.70438	0.999363	0.529325	0.872931	-0.175056	0.964627	0.231028	0.243858	0.459613	0.999984	0.228584	0.629914	0.331936	0.999925	1.02246	0.999851	0.690523	0.967073	0.392593	0.998739	0.308502	0.994752	-0.0840914	0.938491
Vitvi03g01127	1.1.3	PS.lightreaction.cytochrome b6/f	cysteine-rich RECEPTOR-like kinase | Chr4:12129485-12133157 FORWARD LENGTH=1043 | 201606	-0.0884613	0.99976	0.31001	0.957554	-0.156605	0.999987	0.209664	0.999318	-0.166549	0.99976	-0.051114	0.999249	3.4308	2.47506e-11	4.02284	3.17803e-12	3.62766	1.181e-11	0.54208	0.999363	0.357752	0.882336	-0.184328	0.998179	-0.0499627	0.769752	0.160885	0.999984	0.210848	0.711182	0.143609	0.999925	0.425896	0.999851	0.282287	0.967073	0.32625	0.998739	0.421663	0.994752	0.0954129	0.942355
Vitvi12g00628	1.1.3	PS.lightreaction.cytochrome b6/f	photosynthetic electron transfer C | Chr4:1440314-1441717 FORWARD LENGTH=229 | 201606	-0.261602	0.99976	0.119726	0.894629	-0.348497	0.999987	0.317303	0.999318	0.181567	0.99976	0.0850742	0.999249	2.18846	1.28093e-07	2.89753	3.24293e-09	2.70457	1.29281e-08	0.588255	0.999363	0.741059	0.838603	0.152804	0.998179	-0.120818	0.660799	0.224954	0.999984	0.345772	0.509785	0.206927	0.999925	0.827954	0.999851	0.621027	0.967073	0.0149191	0.998739	0.457184	0.994752	0.442264	0.633658
Vitvi18g00867	1.1.3	PS.lightreaction.cytochrome b6/f	cytochrome b6f complex subunit (petM) | Chr2:11270370-11270747 FORWARD LENGTH=125 | 201606	0.0382132	0.99976	0.114781	0.993908	-0.3564	0.999987	0.0675138	0.999318	-0.0293129	0.99976	0.108785	0.999249	3.41103	5.25352e-11	3.81662	1.40682e-11	3.57356	4.07963e-11	0.51426	0.999363	0.563551	0.838603	0.0492908	0.998179	0.108671	0.416962	0.401021	0.999984	0.292351	0.608867	0.437692	0.999925	0.958164	0.999851	0.520472	0.967073	0.205497	0.998739	0.35975	0.994752	0.154252	0.900672
Vitvi19g00308	1.1.3	PS.lightreaction.cytochrome b6/f	photosynthetic electron transfer C | Chr4:1440314-1441717 FORWARD LENGTH=229 | 201606	-0.150433	0.99976	0.356414	0.976856	-0.216276	0.999987	0.138785	0.999318	-0.111742	0.99976	0.0274673	0.999249	3.52	1.76916e-11	4.0219	1.35665e-12	3.81414	3.46647e-12	0.610426	0.999363	0.491289	0.838603	-0.119138	0.998179	0.108528	0.74441	0.19715	0.999984	0.0886226	0.906024	0.103579	0.999925	0.557132	0.999851	0.453552	0.967073	0.359055	0.998739	0.308468	0.994752	-0.0505867	0.974705
Vitvi12g00184	1.1.4	PS.lightreaction.ATP synthase	ATP synthase protein I-like protein | Chr2:13209094-13211012 REVERSE LENGTH=350 | 201606	0.262183	0.99976	-0.0344649	0.969576	0.0859343	0.999987	0.141504	0.999318	-0.106802	0.99976	0.125584	0.999249	0.862051	0.00112528	0.596506	0.0175359	0.844023	0.00125383	-0.100168	0.999363	-0.132269	0.954286	-0.0321016	0.993167	0.165377	0.806654	-0.114242	0.999984	-0.279619	0.525351	0.19648	0.999925	0.0439792	0.999851	-0.152501	0.995486	0.413683	0.998739	-0.0983223	0.99638	-0.512005	0.511764
Vitvi01g00373	1.1.4.2	PS.lightreaction.ATP synthase.beta subunit	ATP synthase alpha/beta family protein | Chr5:2821992-2824683 FORWARD LENGTH=559 | 201606	-0.0252985	0.99976	0.0609884	0.986074	0.136796	0.999987	-0.0459362	0.999318	-0.145953	0.99976	-0.0222497	0.999249	-0.814917	8.60781e-06	-0.720089	4.38163e-05	-0.690039	8.16552e-05	0.0851716	0.999363	0.0384532	0.991684	-0.0467184	0.998179	-0.0096563	0.76341	-0.0864243	0.999984	-0.076768	0.807259	-0.0011153	0.999925	-0.123642	0.999851	-0.122526	0.977862	0.0903607	0.998739	-0.110111	0.994752	-0.200471	0.691941
Vitvi17g00253	1.1.4.2	PS.lightreaction.ATP synthase.beta subunit	ATP synthase alpha/beta family protein | Chr5:2821992-2824683 FORWARD LENGTH=559 | 201606	-0.0337869	0.99976	0.00645978	0.99984	0.168674	0.999987	-0.0132257	0.999318	-0.115774	0.99976	-0.0125524	0.999249	-1.23556	2.76447e-09	-1.20325	4.26145e-09	-0.86659	1.24072e-06	0.0311432	0.999363	0.12567	0.905629	0.0945265	0.9991	-0.00116063	0.278225	-0.243297	0.999984	-0.242136	0.323147	-0.0091035	0.999925	-0.0767917	0.999851	-0.0676882	0.991679	0.101387	0.998739	-0.24397	0.998744	-0.345358	0.452851
Vitvi18g01431	1.1.4.7	PS.lightreaction.ATP synthase.delta chain	F-type H+-transporting ATPase subunit delta | Chr4:6100799-6101503 FORWARD LENGTH=234 | 201606	-0.360303	0.99976	0.408222	0.99984	-0.359198	0.999987	0.053244	0.999318	-0.242119	0.99976	0.157386	0.999249	4.1835	9.02154e-11	5.14254	5.36168e-12	4.81845	1.16997e-11	1.06737	0.999363	0.90858	0.838603	-0.158789	0.998179	0.108321	0.715132	0.273622	0.999984	0.165301	0.851687	0.298845	0.999925	0.907476	0.999851	0.608631	0.967073	0.403684	0.998739	0.16948	0.994752	-0.234204	0.882182
Vitvi02g00434	1.1.40	PS.lightreaction.cyclic electron flow-chlororespiration	PGR5-like B | Chr4:7175340-7177709 REVERSE LENGTH=313 | 201606	-0.0182625	0.99976	0.199807	0.99984	-0.470521	0.999987	0.00841158	0.999318	0.0463635	0.99976	-0.0283829	0.999249	3.72011	4.39178e-14	3.97149	2.26613e-14	3.8634	2.24869e-14	0.394879	0.999363	0.0723526	0.985532	-0.322527	0.998179	0.143496	0.883379	-0.0709443	0.999984	-0.214441	0.623553	0.176809	0.999925	0.524612	0.999851	0.347802	0.967073	0.105545	0.998739	-0.0341498	0.994752	-0.139694	0.873154
Vitvi05g00817	1.1.40	PS.lightreaction.cyclic electron flow-chlororespiration	proton gradient regulation 5 | Chr2:2081204-2081687 REVERSE LENGTH=133 | 201606	-0.206465	0.99976	0.200312	0.999552	0.058468	0.999987	-0.0452324	0.999318	-0.164966	0.99976	0.0790306	0.999249	4.75111	3.46078e-13	5.11466	1.36691e-13	4.74989	4.67856e-13	0.372241	0.999363	0.512778	0.839576	0.140536	0.998179	0.00869613	0.336647	0.513998	0.999984	0.505302	0.391361	-0.0345365	0.999925	0.247844	0.999851	0.282381	0.985159	0.12843	0.998739	0.389735	0.994752	0.261305	0.822882
Vitvi08g01820	1.1.40	PS.lightreaction.cyclic electron flow-chlororespiration	NDH-dependent cyclic electron flow 1 | Chr1:24057549-24058565 FORWARD LENGTH=313 | 201606	-0.441778	0.99976	-0.0350492	0.938996	-1.3398	0.999987	0.242152	0.999318	0.0154122	0.99976	0.143984	0.999249	5.57117	1.21263e-08	5.89168	4.68615e-08	5.94867	1.56437e-08	0.635031	0.999363	0.510054	0.95468	-0.124977	0.950998	0.314517	0.810736	0.132549	0.999984	-0.181968	0.746804	0.228302	0.999925	1.40808	0.999851	1.17977	0.967073	0.541257	0.998739	0.230716	0.994752	-0.31054	0.745714
Vitvi08g01821	1.1.40	PS.lightreaction.cyclic electron flow-chlororespiration	NDH-dependent cyclic electron flow 5 | Chr1:20674852-20675857 FORWARD LENGTH=308 | 201606	-0.477578	0.99976	0.192506	0.92578	-1.35405	0.999987	0.26339	0.999318	-0.124457	0.99976	-0.01811	0.999249	3.66504	1.00699e-07	4.71797	1.30812e-07	4.79748	4.14335e-08	1.07345	0.999363	0.948827	0.869776	-0.124627	0.998179	0.0205264	0.724883	-0.183616	0.999984	-0.204143	0.712905	0.403369	0.999925	1.82529	0.999851	1.42192	0.967073	0.408374	0.998739	0.0978838	0.994752	-0.31049	0.745714
Vitvi09g00617	1.1.40	PS.lightreaction.cyclic electron flow-chlororespiration	post-illumination chlorophyll fluorescence increase | Chr3:5356782-5358070 REVERSE LENGTH=214 | 201606	-0.157266	0.99976	0.11587	0.837376	-0.261508	0.999987	0.412016	0.999318	-0.136571	0.99976	-0.100494	0.999249	2.45812	8.08483e-09	2.80215	9.63949e-10	2.93202	3.26216e-10	0.173752	0.999363	-0.00540905	0.998297	-0.179161	0.998179	-0.170279	0.307965	-0.479311	0.999984	-0.309032	0.574541	-0.0993838	0.999925	0.0988329	0.999851	0.198217	0.995486	0.378307	0.998739	0.0331984	0.99638	-0.345109	0.726928
Vitvi10g00154	1.1.40	PS.lightreaction.cyclic electron flow-chlororespiration	RNA-directed DNA polymerase (reverse transcriptase)-related family protein | Chr3:8789309-8790907 FORWARD LENGTH=532 | 201606	-0.0295979	0.99976	-0.233363	0.971945	0.0117911	0.999987	0.093639	0.999318	-0.005147	0.99976	-0.109844	0.999249	0.0716372	0.694959	0.116882	0.499785	0.270743	0.117083	-0.167621	0.999363	-0.0457995	0.989535	0.121821	0.932618	-0.212865	0.380808	-0.244905	0.999984	-0.0320397	0.938399	0.0361444	0.999925	-0.0871884	0.999851	-0.123333	0.991679	-0.114079	0.998739	-0.041422	0.994857	0.0726572	0.920899
Vitvi01g00145	1.1.5	PS.lightreaction.other electron carrier (ox/red)	Cytochrome c | Chr5:18175566-18176851 REVERSE LENGTH=175 | 201606	0.013444	0.99976	0.373369	0.997554	-0.0308753	0.999987	-0.0548569	0.999318	0.100944	0.99976	0.53315	0.999249	1.82925	7.88935e-05	1.82706	0.000479698	1.64092	0.000860134	0.568071	0.999363	0.447856	0.905629	-0.120215	0.878521	0.570264	0.222087	0.636182	0.999984	0.0659176	0.936957	0.208146	0.999925	0.492175	0.999851	0.284029	0.96852	0.414464	0.998739	0.0481746	0.998744	-0.366289	0.731104
Vitvi18g00158	1.1.5.1	PS.lightreaction.other electron carrier (ox/red).plastocyanin	Cupredoxin superfamily protein | Chr1:7042770-7043273 REVERSE LENGTH=167 | 201606	-0.265368	0.99976	0.2643	0.998659	-0.364291	0.999987	0.0648411	0.999318	-0.251059	0.99976	0.176247	0.999249	4.99935	3.54161e-12	5.63736	3.20168e-13	5.3125	8.71262e-13	0.782953	0.999363	0.649672	0.838603	-0.133281	0.998179	0.14494	0.668361	0.336521	0.999984	0.191581	0.837226	0.253285	0.999925	0.748595	0.999851	0.49531	0.967073	0.46084	0.998739	0.225115	0.994752	-0.235724	0.894053
Vitvi04g00366	1.1.5.2	PS.lightreaction.other electron carrier (ox/red).ferredoxin	2Fe-2S ferredoxin-like superfamily protein | Chr4:15721417-15721849 FORWARD LENGTH=115 | 201606	-0.0469438	0.99976	0.638008	0.974943	-0.477787	0.999987	0.113353	0.999318	-0.110174	0.99976	0.179626	0.999249	4.23003	1.40651e-10	4.91798	4.84631e-10	4.29888	4.0491e-10	0.810842	0.999363	0.389291	0.926999	-0.421552	0.998179	0.122893	0.427902	0.320436	0.999984	0.197542	0.67979	0.125891	0.999925	0.820134	0.999851	0.694243	0.967073	0.346421	0.998739	0.254163	0.994752	-0.0922579	0.932022
Vitvi09g00328	1.1.5.2	PS.lightreaction.other electron carrier (ox/red).ferredoxin	NDH-dependent cyclic electron flow 1 | Chr3:5507091-5508320 REVERSE LENGTH=204 | 201606	-0.0402568	0.99976	0.211936	0.871913	-0.449004	0.999987	0.326175	0.999318	-0.16751	0.99976	0.320165	0.999249	3.39463	4.87326e-08	3.40233	2.23795e-07	3.40085	3.65133e-08	0.324774	0.999363	0.0788818	0.994325	-0.245893	0.932618	0.317079	0.896921	0.0726612	0.999984	-0.244418	0.626736	0.0725812	0.999925	0.487628	0.999851	0.415047	0.981612	0.810764	0.998739	0.0786712	0.994857	-0.732093	0.414773
Vitvi13g00918	1.1.5.2	PS.lightreaction.other electron carrier (ox/red).ferredoxin	ferredoxin 3 | Chr2:11758281-11758748 REVERSE LENGTH=155 | 201606	-0.12135	0.99976	0.0684365	0.99984	-0.17043	0.999987	-0.0040039	0.999318	0.0665734	0.99976	0.301461	0.999249	-1.73459	3.51842e-08	-1.71874	3.4342e-08	-2.06041	4.58074e-09	0.0371191	0.999363	0.081663	0.972124	0.0445438	0.998179	0.0212737	0.337975	0.407479	0.999984	0.386205	0.407833	-0.152667	0.999925	0.130743	0.999851	0.28341	0.986875	-0.0493036	0.998739	0.102013	0.994752	0.151317	0.874158
Vitvi17g01504	1.1.5.2	PS.lightreaction.other electron carrier (ox/red).ferredoxin	hypothetical protein | Chr5:2540530-2542047 REVERSE LENGTH=303 | 201606	0.25624	0.99976	0.117429	0.992836	0.317922	0.999987	0.06864	0.999318	0.0790977	0.99976	0.602428	0.999249	0.867716	0.0155711	0.876524	0.0136549	0.571162	0.125833	0.018735	0.999363	0.165651	0.968923	0.146916	0.998179	0.00992621	0.36971	0.462205	0.999984	0.452279	0.417494	0.157545	0.999925	0.103969	0.999851	-0.053576	0.995486	-0.00053146	0.998739	-0.0715828	0.998744	-0.0710513	0.957132
Vitvi17g01505	1.1.5.2	PS.lightreaction.other electron carrier (ox/red).ferredoxin	hypothetical protein | Chr5:2540530-2542047 REVERSE LENGTH=303 | 201606	0.124123	0.99976	-0.281192	0.99984	-0.0867775	0.999987	0.0245761	0.999318	-0.0778202	0.99976	-0.0391972	0.999249	0.587826	0.0698148	0.984899	0.00167189	0.50398	0.0925205	-0.105137	0.999363	-0.214243	0.937533	-0.109106	0.85805	-0.50221	0.814081	-0.130397	0.999984	0.371813	0.417174	0.300178	0.999925	-0.00334329	0.999851	-0.303521	0.998694	-0.399814	0.998739	-0.0666234	0.994752	0.33319	0.706901
Vitvi04g01468	1.1.5.3	PS.lightreaction.other electron carrier (ox/red).ferredoxin reductase	ferredoxin-NADP[+]-oxidoreductase 1 | Chr5:26451203-26453012 REVERSE LENGTH=360 | 201606	-0.214885	0.99976	0.0818858	0.981697	-0.335004	0.999987	0.121205	0.999318	-0.0867259	0.99976	-0.0443819	0.999249	4.34451	9.24936e-13	4.84941	1.15354e-13	4.7157	2.01988e-13	0.552219	0.999363	0.343059	0.877439	-0.209161	0.998179	0.0473138	0.977618	-0.0281359	0.999984	-0.0754496	0.928447	0.255448	0.999925	0.463177	0.999851	0.207729	0.967073	0.255245	0.998739	0.137451	0.994857	-0.117794	0.940352
Vitvi11g00302	1.1.5.3	PS.lightreaction.other electron carrier (ox/red).ferredoxin reductase	Pyridine nucleotide-disulfide oxidoreductase family protein | Chr4:15622080-15624465 FORWARD LENGTH=313 | 201606	0.252104	0.99976	0.0199232	0.958984	-0.149678	0.999987	0.165966	0.999318	0.0790122	0.99976	0.162992	0.999249	0.171998	0.505829	-0.0680755	0.782511	-0.143	0.542242	-0.315163	0.999363	-0.456105	0.838603	-0.140942	0.998179	-0.0750897	0.755434	-0.141107	0.999984	-0.0660171	0.903553	-0.0829818	0.999925	-0.0543226	0.999851	0.0286592	0.995486	0.0118638	0.998739	-0.138133	0.998744	-0.149997	0.859545
Vitvi18g01130	1.1.5.3	PS.lightreaction.other electron carrier (ox/red).ferredoxin reductase	ferredoxin-NADP[+]-oxidoreductase 2 | Chr1:6942851-6944868 FORWARD LENGTH=369 | 201606	0.100776	0.99976	0.203745	0.99984	-0.274494	0.999987	-0.0119163	0.999318	-0.141956	0.99976	0.0335189	0.999249	3.91926	1.25796e-12	4.06463	7.28966e-13	4.09341	5.52628e-13	0.373746	0.999363	0.222505	0.923047	-0.15124	0.987996	0.228373	0.946874	0.0483538	0.999984	-0.180019	0.76918	0.270777	0.999925	0.597776	0.999851	0.326999	0.967073	0.358413	0.999266	0.00291864	0.994752	-0.355494	0.727966
Vitvi01g00374	1.1.5.4	PS.lightreaction.other electron carrier (ox/red).ferredoxin oxireductase	FAD/NAD(P)-binding oxidoreductase | Chr1:5210642-5212137 REVERSE LENGTH=271 | 201606	-0.175057	0.99976	-0.158295	0.981372	0.116734	0.999987	0.069313	0.999318	-0.180754	0.99976	0.0332753	0.999249	2.1557	5.48412e-11	2.13937	6.75704e-11	2.42975	7.13671e-12	0.0750983	0.999363	0.28775	0.849264	0.212651	0.998179	0.0914254	0.980012	0.0137034	0.999984	-0.077722	0.848436	0.0583366	0.999925	-0.00404122	0.999851	-0.0623778	0.997627	0.341492	0.998739	0.0497411	0.998744	-0.291751	0.631596
Vitvi06g01265	1.1.5.4	PS.lightreaction.other electron carrier (ox/red).ferredoxin oxireductase	cysteine-rich RECEPTOR-like kinase | Chr4:12129485-12133157 FORWARD LENGTH=1043 | 201606	-0.497653	0.99976	-0.0618186	0.992561	-0.128111	0.999987	-0.068184	0.999318	0.132906	0.99976	-0.302009	0.999249	-0.501857	0.0595929	-0.707843	0.0170403	-0.647797	0.0249871	0.237656	0.999363	0.194401	0.916662	-0.0432549	0.904117	0.443642	0.496142	0.340341	0.999984	-0.103301	0.883277	-0.198178	0.999925	-0.175141	0.999851	0.0230374	0.986806	0.242552	0.998739	0.574166	0.998744	0.331614	0.762329
Vitvi01g00449	1.1.6	PS.lightreaction.NADH DH	inorganic carbon transport protein-like protein | Chr1:26687267-26688201 FORWARD LENGTH=191 | 201606	-0.112655	0.99976	0.529068	0.998711	-0.617142	0.999987	0.0391366	0.999318	-0.00818438	0.99976	0.273992	0.999249	6.40708	5.51006e-11	7.2797	3.15989e-10	6.65502	3.46624e-10	1.04585	0.999363	0.7375	0.906418	-0.308348	0.998179	0.173232	0.253098	0.489558	0.999984	0.316326	0.52104	0.404125	0.999925	1.24199	0.999851	0.837862	0.967073	0.220553	0.998739	0.254703	0.994752	0.0341501	0.980487
Vitvi01g01984	1.1.6	PS.lightreaction.NADH DH	Unknown Protein	-0.271281	0.99976	0.277805	0.87893	0.0869624	0.999987	0.287914	0.999318	-0.257735	0.99976	0.351523	0.999249	3.25457	3.29413e-08	4.07593	1.8204e-08	4.16373	2.2834e-08	0.772374	0.999363	1.00428	0.838603	0.231906	0.998179	-0.0489892	0.843616	0.0951159	0.999984	0.144105	0.765804	0.223288	0.999925	0.646036	0.999851	0.422748	0.967073	0.49666	0.998739	0.0315069	0.99638	-0.465153	0.552671
Vitvi04g01693	1.1.6	PS.lightreaction.NADH DH	NAD(P)H:plastoquinone dehydrogenase complex subunit O | Chr1:28130112-28131020 REVERSE LENGTH=158 | 201606	-0.242025	0.99976	-0.0372048	0.970591	-0.319295	0.999987	0.129817	0.999318	0.0695759	0.99976	0.0745491	0.999249	4.39047	6.32998e-13	4.79836	1.00879e-12	4.84198	8.56411e-13	0.507987	0.999363	0.601938	0.844103	0.093951	0.998179	0.100095	0.709241	0.150431	0.999984	0.0503362	0.923438	0.303166	0.999925	0.679208	0.999851	0.376042	0.967073	0.160336	0.998739	0.205699	0.994752	0.0453631	0.967165
Vitvi06g00832	1.1.6	PS.lightreaction.NADH DH	oxidoreductases%2C acting on NADH or NADPH%2C quinone or similar compound as acceptor | Chr5:23561075-23561929 REVERSE LENGTH=209 | 201606	0.117008	0.99976	-0.177286	0.997554	-0.0871315	0.999987	-0.041549	0.999318	-0.0160663	0.99976	0.148937	0.999249	5.28534	6.19012e-14	5.42823	6.76573e-14	4.99825	1.89821e-13	0.163642	0.999363	0.179383	0.968051	0.0157407	0.998179	0.0207573	0.196546	0.466477	0.999984	0.445719	0.260155	0.457937	0.999925	0.383523	0.999851	-0.0744139	0.9772	-0.00472538	0.998739	0.275991	0.998744	0.280716	0.715886
Vitvi07g01506	1.1.6	PS.lightreaction.NADH DH	endoribonuclease E-like protein | Chr4:17828538-17830317 REVERSE LENGTH=427 | 201606	0.0429451	0.99976	0.0389768	0.857852	-0.27804	0.999987	0.212781	0.999318	-0.166448	0.99976	-0.0395125	0.999249	2.44639	4.11785e-11	2.56971	1.20125e-11	2.33574	1.7394e-11	-0.0447117	0.999363	-0.296478	0.877439	-0.251766	0.957671	-0.168031	0.493765	-0.185834	0.999984	-0.0178024	0.968087	-0.0407434	0.999925	0.0245076	0.999851	0.065251	0.995486	0.211198	0.998739	0.0664598	0.998744	-0.144738	0.792127
Vitvi18g00216	1.1.6	PS.lightreaction.NADH DH	subunit NDH-M of NAD(P)H:plastoquinone dehydrogenase complex | Chr4:17830748-17831485 REVERSE LENGTH=217 | 201606	-0.0476322	0.99976	0.0415983	0.962718	-0.217091	0.999987	0.176843	0.999318	-0.024246	0.99976	0.0117847	0.999249	5.49241	2.18746e-12	5.80789	3.80973e-12	5.68767	3.30115e-12	0.333279	0.999363	0.339668	0.94494	0.00638866	0.998179	0.0178017	0.774195	0.144411	0.999984	0.12661	0.819041	0.244049	0.999925	0.509127	0.999851	0.265078	0.977862	0.218891	0.998739	0.30947	0.998744	0.0905789	0.938491
Vitvi18g00349	1.1.6	PS.lightreaction.NADH DH	hypothetical protein | Chr1:13671876-13673939 FORWARD LENGTH=414 | 201606	-0.280925	0.99976	0.223384	0.894545	-0.254685	0.999987	0.339495	0.999318	-0.152088	0.99976	-0.102015	0.999249	0.37734	0.251806	0.865056	0.0128493	0.974076	0.00314832	0.344002	0.999363	0.0359869	0.994325	-0.308015	0.998179	-0.143715	0.241818	-0.560749	0.999984	-0.417035	0.427985	-0.160307	0.999925	0.00974753	0.999851	0.170054	0.996551	0.347868	0.998739	-0.11924	0.998744	-0.467108	0.624903
Vitvi02g00572	1.2	PS.photorespiration	cysteine-rich RECEPTOR-like kinase | Chr4:12129485-12133157 FORWARD LENGTH=1043 | 201606	0.170685	0.99976	-0.0601659	0.979918	0.0669632	0.999987	0.0727956	0.999318	-0.23908	0.99976	0.070343	0.999249	2.58806	4.44516e-10	2.65639	8.18742e-11	2.59972	1.98204e-10	-0.226385	0.999363	-0.0273403	0.994325	0.199045	0.891129	-0.294712	0.92479	-0.0389947	0.999984	0.255717	0.431428	0.00446562	0.999925	0.0763815	0.999851	0.0719159	0.995486	0.0171638	0.998739	-0.0365421	0.998744	-0.0537059	0.949336
Vitvi07g03141	1.2.1	PS.photorespiration.phosphoglycolate phosphatase	2-phosphoglycolate phosphatase 1 | Chr5:14422120-14424430 REVERSE LENGTH=332 | 201606	-0.196331	0.99976	-0.0335977	0.991691	-0.173395	0.999987	0.0590727	0.999318	0.0316445	0.99976	0.0463067	0.999249	3.28729	2.39994e-12	3.17827	5.93566e-12	3.19492	3.77556e-12	0.154314	0.999363	0.110875	0.972218	-0.0434387	0.947882	0.26334	0.620485	0.203251	0.999984	-0.0600892	0.91116	-0.00841907	0.999925	0.0879396	0.999851	0.0963587	0.995486	0.290769	0.998739	0.216017	0.998744	-0.0747515	0.944549
Vitvi10g00223	1.2.1	PS.photorespiration.phosphoglycolate phosphatase	2-phosphoglycolate phosphatase 2 | Chr5:19343121-19344979 REVERSE LENGTH=301 | 201606	0.141047	0.99976	-0.0835973	0.99984	-0.0150874	0.999987	0.00619841	0.999318	0.142425	0.99976	-0.242244	0.999249	0.457403	0.0152644	0.428867	0.0192074	0.499823	0.00781185	-0.262038	0.999363	-0.0926026	0.956837	0.169436	0.919493	-0.233503	0.673117	-0.135023	0.999984	0.0984793	0.783768	-0.0373934	0.999925	0.0635323	0.999851	0.100926	0.995486	-0.369729	0.998739	0.113419	0.998744	0.483148	0.414773
Vitvi09g01499	1.2.2	PS.photorespiration.glycolate oxydase	Aldolase-type TIM barrel family protein | Chr3:4690667-4692679 REVERSE LENGTH=363 | 201606	0.0403733	0.99976	0.0162304	0.99984	0.0991688	0.999987	0.0259655	0.999318	-0.197117	0.99976	-0.168926	0.999249	-0.83032	0.00137612	-0.562727	0.0230261	-0.253475	0.301811	0.312255	0.999363	0.526002	0.838603	0.213747	0.998179	0.044662	0.926189	-0.0508435	0.999984	-0.0955055	0.858241	0.336398	0.999925	0.467207	0.999851	0.130808	0.967073	0.267745	0.998739	0.144048	0.998744	-0.123697	0.903868
Vitvi09g01500	1.2.2	PS.photorespiration.glycolate oxydase	Aldolase-type TIM barrel family protein | Chr3:4690667-4692679 REVERSE LENGTH=363 | 201606	0.108673	0.99976	-0.155815	0.815762	0.261616	0.999987	0.297443	0.999318	-0.093523	0.99976	-0.0141559	0.999249	-1.28252	5.72233e-08	-1.13999	1.06677e-07	-0.968267	2.27065e-06	-0.333633	0.999363	-0.0593675	0.973585	0.274266	0.85805	-0.476166	0.20618	-0.373621	0.999984	0.102545	0.771793	-0.069145	0.999925	-0.212311	0.999851	-0.143166	0.967073	-0.0851997	0.998739	-0.0620214	0.994752	0.0231783	0.97903
Vitvi10g00829	1.2.2	PS.photorespiration.glycolate oxydase	Aldolase-type TIM barrel family protein | Chr3:4818667-4820748 FORWARD LENGTH=373 | 201606	-0.0105709	0.99976	-0.0423131	0.989287	-0.260055	0.999987	0.0811346	0.999318	-0.118802	0.99976	-0.172349	0.999249	5.04517	2.51485e-15	5.3298	9.92271e-16	5.14121	1.94523e-15	0.15748	0.999363	0.178527	0.926781	0.0210469	0.998179	-0.127154	0.895674	0.0824872	0.999984	0.209642	0.716896	0.189222	0.999925	0.428011	0.999851	0.238789	0.967073	0.0727818	0.998739	0.335971	0.994752	0.263189	0.792127
Vitvi19g01352	1.2.2	PS.photorespiration.glycolate oxydase	Aldolase-type TIM barrel family protein | Chr4:10146983-10148386 REVERSE LENGTH=259 | 201606	-0.284534	0.99976	0.0961938	0.982183	-0.293396	0.999987	0.0979665	0.999318	-0.0485063	0.99976	-0.179066	0.999249	3.72072	8.09171e-13	4.26647	7.79158e-14	4.12424	1.27287e-13	0.561209	0.999363	0.398832	0.838603	-0.162377	0.998179	0.0154582	0.998554	-0.00468782	0.999984	-0.0201461	0.981505	0.180481	0.999925	0.407694	0.999851	0.227212	0.967073	0.161931	0.998739	0.272344	0.994752	0.110413	0.930526
Vitvi04g00112	1.2.4.1	PS.photorespiration.glycine cleavage.P subunit	glycine decarboxylase P-protein 1 | Chr4:15927133-15931150 REVERSE LENGTH=976 | 201606	-0.0181511	0.99976	0.184491	0.97549	0.153091	0.999987	0.140321	0.999318	0.0207357	0.99976	-0.0818913	0.999249	4.24902	1.30139e-13	4.39089	6.78264e-14	4.47299	5.84606e-14	0.198748	0.999363	0.0110836	0.994464	-0.187665	0.998179	0.0568841	0.708152	-0.212884	0.999984	-0.269768	0.654528	-0.00389386	0.999925	-0.160159	0.999851	-0.156265	0.987547	0.17647	0.998739	0.00932878	0.996884	-0.167141	0.894418
Vitvi11g00186	1.2.4.1	PS.photorespiration.glycine cleavage.P subunit	glycine decarboxylase P-protein 1 | Chr4:15927133-15931150 REVERSE LENGTH=976 | 201606	-0.00330409	0.99976	-0.0607513	0.837376	0.557088	0.999987	-0.342802	0.999318	-0.319157	0.99976	0.369141	0.999249	-0.230257	0.323085	-0.506093	0.0399928	-0.44789	0.0727352	0.153856	0.999363	0.259194	0.879142	0.105338	0.881304	0.429692	0.227132	0.476827	0.999984	0.0471347	0.940205	0.211303	0.999925	-0.301198	0.999851	-0.512501	0.967073	0.406047	0.998739	-0.235116	0.994752	-0.641164	0.438147
Vitvi10g00078	1.2.4.2	PS.photorespiration.glycine cleavage.T subunit	Glycine cleavage T-protein family | Chr1:4001485-4003245 FORWARD LENGTH=423 | 201606	-0.2208	0.99976	0.257166	0.997554	0.112571	0.999987	0.065075	0.999318	-0.168244	0.99976	0.104887	0.999249	4.0037	2.92392e-11	4.31932	1.03659e-11	4.39434	6.97385e-12	0.549705	0.999363	0.591494	0.838603	0.0417885	0.998179	0.234086	0.773493	0.200852	0.999984	-0.0332343	0.974874	0.0717388	0.999925	0.258123	0.999851	0.186384	0.985159	0.467406	0.998739	0.16104	0.998744	-0.306366	0.806491
Vitvi01g00157	1.2.4.4	PS.photorespiration.glycine cleavage.H protein	Single hybrid motif superfamily protein | Chr2:14805913-14807274 REVERSE LENGTH=156 | 201606	0.0774593	0.99976	0.17343	0.971945	0.352928	0.999987	-0.222864	0.999318	-0.356607	0.99976	0.492382	0.999249	-1.83475	4.03208e-06	-1.69212	8.47149e-06	-1.74111	1.48116e-05	0.0616285	0.999363	0.268411	0.889359	0.206783	0.998179	-0.0810064	0.819896	0.174774	0.999984	0.25578	0.734269	-0.0343423	0.999925	-0.00705802	0.999851	0.0272843	0.996551	0.0527369	0.998739	-0.540472	0.998744	-0.593209	0.617053
Vitvi02g00680	1.2.4.4	PS.photorespiration.glycine cleavage.H protein	Single hybrid motif superfamily protein | Chr2:14805913-14807274 REVERSE LENGTH=156 | 201606	-0.193804	0.99976	0.483589	0.972895	-0.6477	0.999987	0.202355	0.999318	0.0818319	0.99976	0.0723004	0.999249	6.252	4.08159e-13	7.27819	5.34171e-13	6.91783	4.5162e-13	1.15242	0.999363	0.929516	0.838603	-0.222901	0.998179	0.126232	0.740036	0.263695	0.999984	0.137463	0.886608	0.475025	0.999925	1.38341	0.999851	0.908388	0.967073	0.246756	0.998739	0.39375	0.994752	0.146994	0.938491
Vitvi03g01231	1.2.4.4	PS.photorespiration.glycine cleavage.H protein	Single hybrid motif superfamily protein | Chr2:14805913-14807274 REVERSE LENGTH=156 | 201606	0.0231964	0.99976	0.0576905	0.99984	0.0317573	0.999987	-0.0444408	0.999318	-0.288071	0.99976	0.045089	0.999249	-2.13491	1.61459e-07	-2.01777	2.05222e-07	-2.27857	1.22057e-07	-0.0330008	0.999363	0.133946	0.95468	0.166947	0.998179	-0.150137	0.673395	0.277605	0.999984	0.427742	0.511443	-0.0674949	0.999925	0.125386	0.999851	0.19288	0.991679	0.0934926	0.998739	0.188075	0.994752	0.0945828	0.956184
Vitvi04g00063	1.2.5	PS.photorespiration.serine hydroxymethyltransferase	serine hydroxymethyltransferase 3 | Chr4:15689642-15692334 REVERSE LENGTH=529 | 201606	-0.0917953	0.99976	0.0525232	0.943198	-0.016166	0.999987	0.119213	0.999318	0.0275226	0.99976	-0.185082	0.999249	-0.173192	0.232478	0.121881	0.401778	0.127511	0.383017	0.0993685	0.999363	0.0245191	0.994325	-0.0748494	0.914851	-0.195705	0.230561	-0.276184	0.999984	-0.0804789	0.784005	-0.04495	0.999925	-0.0511102	0.999851	-0.00616021	0.995486	-0.104014	0.998739	0.0281118	0.998744	0.132126	0.790481
Vitvi07g02608	1.2.5	PS.photorespiration.serine hydroxymethyltransferase	serine transhydroxymethyltransferase 1 | Chr4:17831891-17834742 REVERSE LENGTH=517 | 201606	-0.0278619	0.99976	0.241769	0.983336	-0.15289	0.999987	0.0968724	0.999318	-0.0516642	0.99976	-0.0417514	0.999249	3.45826	5.57317e-12	3.79486	9.22204e-13	3.46975	4.95901e-12	0.296282	0.999363	0.0662497	0.991684	-0.230032	0.998179	-0.0403126	0.937719	0.0547662	0.999984	0.0950787	0.889813	0.0266506	0.999925	0.191278	0.999851	0.164627	0.985159	0.108224	0.998739	0.19339	0.99638	0.085166	0.952132
Vitvi07g02610	1.2.5	PS.photorespiration.serine hydroxymethyltransferase	serine hydroxymethyltransferase 2 | Chr5:9418299-9421725 FORWARD LENGTH=517 | 201606	0.429106	0.99976	0.269745	0.982183	0.28173	0.999987	0.0992698	0.999318	0.0834094	0.99976	-0.0211241	0.999249	3.61705	3.68374e-08	3.57068	1.59592e-07	3.87818	1.21154e-08	0.276808	0.999363	0.147524	0.991686	-0.129285	0.955986	0.323174	0.84796	-0.113608	0.999984	-0.436782	0.41035	0.436169	0.999925	0.294899	0.999851	-0.14127	0.991679	0.339034	0.998739	0.0067858	0.998744	-0.332248	0.739644
Vitvi18g00560	1.2.5	PS.photorespiration.serine hydroxymethyltransferase	serine hydroxymethyltransferase 2 | Chr5:9418299-9421725 FORWARD LENGTH=517 | 201606	-0.150563	0.99976	0.0921667	0.894629	0.076093	0.999987	-0.205237	0.999318	-0.160337	0.99976	0.308085	0.999249	-0.643853	0.000802329	-0.746547	0.000172331	-0.687528	0.000486767	0.013584	0.999363	0.120709	0.926781	0.107125	0.998179	0.116278	0.610233	0.164385	0.999984	0.0481069	0.910344	-0.229146	0.999925	-0.105947	0.999851	0.123199	0.986875	0.0713788	0.998739	-0.348937	0.994752	-0.420315	0.478801
Vitvi02g00436	1.2.6	PS.photorespiration.hydroxypyruvate reductase	D-isomer specific 2-hydroxyacid dehydrogenase family protein | Chr1:4274649-4275831 FORWARD LENGTH=323 | 201606	-0.121875	0.99976	-0.286915	0.920332	-0.341526	0.999987	-1.78431	0.999318	-0.522298	0.99976	-0.0640381	0.999249	-6.09336	9.1695e-06	-5.97593	4.38129e-06	-6.04749	1.92662e-05	-0.179103	0.999363	0.272031	0.920459	0.451134	0.998179	-0.296527	0.954515	0.226162	0.999984	0.522689	0.883086	-0.0140627	0.999925	0.491682	0.999851	0.505744	0.967073	-1.55854	0.998739	-1.49411	0.994752	0.0644292	0.995737
Vitvi02g00437	1.2.6	PS.photorespiration.hydroxypyruvate reductase	D-isomer specific 2-hydroxyacid dehydrogenase family protein | Chr1:4274649-4275831 FORWARD LENGTH=323 | 201606	0.0752226	0.99976	-0.135248	0.958984	-0.0514032	0.999987	-0.172388	0.999318	-0.0499379	0.99976	0.451536	0.999249	2.10224	1.53996e-06	2.19765	2.67972e-06	1.55939	0.000131804	0.277101	0.999363	0.100842	0.992096	-0.176259	0.987996	0.18169	0.135042	0.64369	0.999984	0.461999	0.316925	0.487571	0.999925	0.227468	0.999851	-0.260104	0.991679	0.0592401	0.998739	0.0197649	0.997766	-0.0394752	0.974705
Vitvi03g00154	1.2.6	PS.photorespiration.hydroxypyruvate reductase	hydroxypyruvate reductase | Chr1:25493418-25495720 FORWARD LENGTH=387 | 201606	0.0157889	0.99976	0.0988607	0.977538	-0.157519	0.999987	0.116214	0.999318	-0.00729535	0.99976	-0.0482238	0.999249	3.45701	9.37741e-13	3.79426	1.48525e-13	3.58628	4.29368e-13	0.344464	0.999363	0.247555	0.889264	-0.0969087	0.998179	0.00721694	0.827498	0.118292	0.999984	0.111075	0.852007	0.261392	0.999925	0.420863	0.999851	0.159471	0.967073	0.130727	0.998739	0.28273	0.994857	0.152003	0.888982
Vitvi09g00356	1.2.6	PS.photorespiration.hydroxypyruvate reductase	D-isomer specific 2-hydroxyacid dehydrogenase family protein | Chr1:30044794-30045851 FORWARD LENGTH=313 | 201606	0.123577	0.99976	0.200361	0.972339	-0.0365943	0.999987	0.148408	0.999318	-0.863044	0.99976	0.252853	0.999249	1.91771	9.66599e-05	1.49822	0.000767985	1.20137	0.00578818	-0.358322	0.999363	-0.385689	0.92039	-0.0273664	0.998179	0.0611657	0.5687	0.330654	0.999984	0.269488	0.680003	-0.435106	0.999925	-0.225517	0.999851	0.209588	0.991679	1.07262	0.998739	0.226209	0.998744	-0.846409	0.471041
Vitvi09g00358	1.2.6	PS.photorespiration.hydroxypyruvate reductase	D-isomer specific 2-hydroxyacid dehydrogenase family protein | Chr1:30044794-30045851 FORWARD LENGTH=313 | 201606	-0.0735913	0.99976	-0.204207	0.99984	-0.140388	0.999987	-0.0135864	0.999318	-0.120196	0.99976	-0.0234012	0.999249	-0.317669	0.0308611	-0.144198	0.31948	-0.174509	0.228799	0.12214	0.999363	0.218028	0.838603	0.0958885	0.998179	-0.0513306	0.786641	0.0748691	0.999984	0.1262	0.64956	0.252755	0.999925	0.284825	0.999851	0.0320692	0.967073	0.0552789	0.998739	0.0846838	0.998744	0.0294049	0.967165
Vitvi09g00439	1.2.7	PS.photorespiration.glycerate kinase	P-loop containing nucleoside triphosphate hydrolases superfamily protein | Chr1:30217895-30219784 FORWARD LENGTH=390 | 201606	-0.0706066	0.99976	0.371218	0.912263	0.0810872	0.999987	0.233409	0.999318	0.0438267	0.99976	0.162669	0.999249	2.60528	1.95044e-10	2.82809	1.1409e-10	2.94846	2.67806e-11	0.411772	0.999363	0.276998	0.896125	-0.134774	0.978425	0.188963	0.893928	-0.0661881	0.999984	-0.255151	0.550828	-0.0300522	0.999925	0.125305	0.999851	0.155357	0.993737	0.378545	0.998739	0.00455185	0.998744	-0.373993	0.617053
Vitvi18g02474	1.3	PS.calvin cycle	CP12 domain-containing protein 3 | Chr1:28728285-28728689 FORWARD LENGTH=134 | 201606	0.196159	0.99976	-0.208226	0.936195	-0.287183	0.999987	-0.227341	0.999318	-0.0471134	0.99976	0.0304138	0.999249	-0.877661	0.000953976	-1.27794	1.19197e-05	-1.70222	3.99006e-07	-0.232812	0.999363	-0.141109	0.944818	0.0917031	0.998144	0.167471	0.126293	0.683452	0.999984	0.515981	0.278088	0.171572	0.999925	0.342233	0.999851	0.170661	0.967073	-0.0127572	0.998739	0.425697	0.994752	0.438454	0.61586
Vitvi07g01982	1.3.1	PS.calvin cycle.rubisco large subunit	ribulose-bisphosphate carboxylase | ChrC:54958-56397 FORWARD LENGTH=479 | 201606	-0.754111	0.99976	0.626881	0.894629	-0.0989597	0.999987	0.839785	0.999318	-0.198771	0.99976	0.689862	0.999249	0.663539	0.494721	1.94125	0.0756659	1.53591	0.123281	0.985726	0.999363	0.548443	0.956837	-0.437283	0.998179	-0.291981	0.840756	-0.323929	0.999984	-0.0319481	0.988345	-0.395266	0.999925	-0.106708	0.999851	0.288557	0.995486	0.746575	0.998739	-0.174006	0.998744	-0.920581	0.6835
Vitvi06g00337	1.3.10	PS.calvin cycle.Rib5P Isomerase	ribose-5-phosphate isomerase 2 | Chr2:149192-149989 REVERSE LENGTH=265 | 201606	0.699205	0.99976	-0.165933	0.919894	0.161399	0.999987	0.509202	0.999318	0.234473	0.99976	0.317257	0.999249	-0.0807476	0.893976	-1.18057	0.0469996	-0.875333	0.108011	-0.411769	0.999363	-0.563967	0.882336	-0.152198	0.951041	0.688051	0.845197	0.230618	0.999984	-0.457433	0.718193	0.453369	0.999925	-0.0261612	0.999851	-0.47953	0.995486	0.96278	0.998739	0.422563	0.994752	-0.540217	0.787998
Vitvi10g01098	1.3.10	PS.calvin cycle.Rib5P Isomerase	RNA-directed DNA polymerase (reverse transcriptase)-related family protein | Chr3:8789309-8790907 FORWARD LENGTH=532 | 201606	-0.128044	0.99976	0.216789	0.791126	-0.474889	0.999987	0.386173	0.999318	0.199531	0.99976	0.238818	0.999249	2.99096	2.20517e-09	3.11234	4.48729e-09	3.08397	1.01398e-09	0.322289	0.999363	0.0668792	0.994325	-0.25541	0.974441	0.200903	0.963325	-0.0261373	0.999984	-0.22704	0.606311	-0.0225445	0.999925	0.413724	0.999851	0.436268	0.9772	0.387546	0.998739	0.121218	0.994752	-0.266328	0.730403
Vitvi14g00439	1.3.10	PS.calvin cycle.Rib5P Isomerase	Ribose 5-phosphate isomerase%2C type A protein | Chr3:1313365-1314195 FORWARD LENGTH=276 | 201606	-0.187701	0.99976	0.0339463	0.99984	-0.141757	0.999987	0.0369753	0.999318	-0.208085	0.99976	0.210553	0.999249	2.39778	9.2022e-09	2.37174	1.07698e-08	2.40299	8.83558e-09	0.211966	0.999363	0.150615	0.95468	-0.0613509	0.984979	0.238006	0.803609	0.145409	0.999984	-0.0925971	0.891572	-0.00968193	0.999925	0.10467	0.999851	0.114352	0.995486	0.483066	0.998739	-0.0281686	0.998744	-0.511235	0.603783
Vitvi17g00629	1.3.11	PS.calvin cycle.RPE	D-ribulose-5-phosphate-3-epimerase | Chr5:24684085-24685836 REVERSE LENGTH=281 | 201606	-0.0715414	0.99976	-0.0332822	0.99984	-0.218293	0.999987	-0.00821604	0.999318	-0.0219562	0.99976	-0.0808504	0.999249	2.89631	2.26678e-13	2.97168	1.25714e-13	2.89628	2.20393e-13	0.13066	0.999363	0.0467151	0.991686	-0.0839452	0.998179	0.0552917	0.920395	0.0467481	0.999984	-0.00854363	0.988465	0.0924012	0.999925	0.193467	0.999851	0.101066	0.967073	0.0690318	0.998739	0.119382	0.998744	0.0503506	0.961147
Vitvi02g00915	1.3.12	PS.calvin cycle.PRK	phosphoribulokinase | Chr1:11532668-11534406 FORWARD LENGTH=395 | 201606	-0.333522	0.99976	0.329201	0.99311	-0.487158	0.999987	0.118648	0.999318	-0.087704	0.99976	-0.0355562	0.999249	4.1557	2.70034e-09	5.18777	4.67149e-11	4.84871	1.568e-10	1.03389	0.999363	0.724392	0.838603	-0.309498	0.999333	0.00182109	0.984207	0.0313812	0.999984	0.0295601	0.985773	0.371167	0.999925	0.878028	0.999851	0.506861	0.967073	0.208173	0.998739	0.185586	0.994752	-0.0225878	0.99485
Vitvi01g01058	1.3.13	PS.calvin cycle.rubisco interacting	Rubisco methyltransferase family protein | Chr1:4805493-4807440 REVERSE LENGTH=482 | 201606	-0.0154033	0.99976	-0.169364	0.859276	-0.33047	0.999987	0.301539	0.999318	0.0181768	0.99976	0.237358	0.999249	2.22579	1.48365e-08	2.55322	3.45476e-09	2.43388	3.64776e-09	0.327949	0.999363	0.181115	0.95034	-0.146835	0.999619	0.000518872	0.962149	-0.0269773	0.999984	-0.0274962	0.964565	0.48191	0.999925	0.496181	0.999851	0.0142712	0.967073	0.283882	0.998739	0.0372038	0.998744	-0.246678	0.750547
Vitvi06g00513	1.3.13	PS.calvin cycle.rubisco interacting	rubisco activase | Chr2:16570951-16573345 REVERSE LENGTH=474 | 201606	-0.144771	0.99976	0.216503	0.989067	-0.414141	0.999987	-0.111052	0.999318	-0.131807	0.99976	-0.122791	0.999249	5.41741	7.48705e-14	6.14487	6.73234e-15	5.50784	5.23996e-14	0.644952	0.999363	0.329101	0.884884	-0.315851	0.998179	-0.0825041	0.74441	0.238673	0.999984	0.321177	0.67229	0.283678	0.999925	0.598471	0.999851	0.314793	0.967073	-0.0617493	0.998739	0.250412	0.994752	0.312161	0.819829
Vitvi08g01245	1.3.13	PS.calvin cycle.rubisco interacting	rubisco activase | Chr2:16571174-16573345 REVERSE LENGTH=441 | 201606	-0.103561	0.99976	0.0918772	0.979918	-0.342326	0.999987	-0.127615	0.999318	-0.127055	0.99976	-0.139706	0.999249	3.15638	5.55473e-11	3.68421	2.63762e-12	3.31371	2.13904e-11	0.473427	0.999363	0.203408	0.923967	-0.270018	0.998179	-0.0544013	0.9512	0.0460785	0.999984	0.10048	0.887815	0.277988	0.999925	0.442173	0.999851	0.164185	0.967073	-0.0549606	0.998739	0.0581694	0.99638	0.11313	0.933603
Vitvi09g01238	1.3.13	PS.calvin cycle.rubisco interacting	cysteine-rich RECEPTOR-like kinase | Chr4:12129485-12133157 FORWARD LENGTH=1043 | 201606	-0.0989004	0.99976	0.121346	0.946402	-0.306039	0.999987	0.171501	0.999318	0.149002	0.99976	-0.173278	0.999249	2.54899	5.56356e-10	2.59065	7.40495e-10	2.67176	1.69459e-10	0.180117	0.999363	0.0404717	0.994325	-0.139646	0.998179	0.138457	0.847628	-0.0822986	0.999984	-0.220756	0.582868	-0.0401289	0.999925	0.24761	0.999851	0.287739	0.981612	0.160956	0.998739	0.26248	0.994752	0.101525	0.911435
Vitvi13g01994	1.3.13	PS.calvin cycle.rubisco interacting	rubisco activase | Chr2:16571046-16573345 REVERSE LENGTH=446 | 201606	-0.100662	0.99976	-0.0483866	0.963	-1.01607	0.999987	-0.198418	0.999318	0.186279	0.99976	-0.361509	0.999249	7.01293	1.23619e-14	7.69777	2.26613e-14	6.86291	1.5315e-14	0.530614	0.999363	0.0953189	0.994325	-0.435295	0.998179	-0.154224	0.641364	0.245345	0.999984	0.399569	0.458726	0.478339	0.999925	1.01073	0.999851	0.532392	0.967073	-0.538921	0.998739	0.408435	0.994752	0.947357	0.335367
Vitvi01g00086	1.3.13	PS.calvin cycle.rubisco interacting	plastid transcriptionally active 14 | Chr4:10879882-10881697 FORWARD LENGTH=364 | 201606	0.0504915	0.99976	0.146044	0.798447	-0.173619	0.999987	0.29235	0.999318	0.075222	0.99976	0.0757672	0.999249	1.90317	4.35248e-09	2.004	1.99238e-09	2.08706	4.37111e-10	0.0648643	0.999363	-0.0313318	0.994325	-0.096196	0.998179	-0.0359637	0.47182	-0.215218	0.999984	-0.179254	0.591837	-0.0306886	0.999925	0.192779	0.999851	0.223467	0.983762	0.181164	0.999459	0.00136469	0.994752	-0.1798	0.765476
Vitvi17g00320	1.3.2	PS.calvin cycle.rubisco small subunit	ribulose bisphosphate carboxylase small chain 1A | Chr1:25048465-25049249 REVERSE LENGTH=180 | 201606	-0.298337	0.99976	0.200339	0.990264	-0.418206	0.999987	-0.134422	0.999318	-0.234279	0.99976	0.197715	0.999249	5.56559	5.28559e-12	6.16199	5.34171e-13	5.60738	3.70683e-12	0.773059	0.999363	0.662172	0.838603	-0.110888	0.998179	0.176667	0.450999	0.620381	0.999984	0.443714	0.641419	0.274384	0.999925	0.78204	0.999851	0.507657	0.967073	0.276525	0.998739	0.288244	0.994752	0.0117196	0.997202
Vitvi08g00999	1.3.3	PS.calvin cycle.phosphoglycerate kinase	RNA-directed DNA polymerase (reverse transcriptase)-related family protein | Chr3:8789309-8790907 FORWARD LENGTH=532 | 201606	0.532794	0.99976	-0.552069	0.784689	-0.420727	0.999987	0.497195	0.999318	-0.00999548	0.99976	-0.242182	0.999249	2.41686	2.78158e-05	1.53458	0.000400198	1.91471	1.8287e-05	-1.11483	0.999363	-1.08069	0.838603	0.034139	0.986587	-0.232544	0.208677	-0.578535	0.999984	-0.34599	0.482765	-0.0299631	0.999925	-0.127166	0.999851	-0.097203	0.995486	0.274646	0.998739	0.160842	0.998744	-0.113804	0.924663
Vitvi19g01690	1.3.3	PS.calvin cycle.phosphoglycerate kinase	phosphoglycerate kinase | Chr1:29924347-29926295 REVERSE LENGTH=401 | 201606	0.0195111	0.99976	0.0251639	0.990467	0.143042	0.999987	0.0487233	0.999318	-0.072465	0.99976	-0.201137	0.999249	-2.24322	1.1423e-11	-2.04499	6.25048e-11	-1.80454	7.83102e-10	0.0395961	0.999363	0.0758154	0.975138	0.0362193	0.973945	-0.158639	0.215413	-0.362873	0.999984	-0.204234	0.547684	0.0339433	0.999925	-0.0477155	0.999851	-0.0816588	0.995486	-0.0374504	0.998739	-0.113013	0.998744	-0.0755625	0.924129
Vitvi19g01692	1.3.3	PS.calvin cycle.phosphoglycerate kinase	Phosphoglycerate kinase family protein | Chr1:21028622-21030454 FORWARD LENGTH=405 | 201606	-0.0239592	0.99976	0.0880987	0.995185	0.00717813	0.999987	0.0719763	0.999318	-0.0542607	0.99976	-0.0246342	0.999249	2.89165	2.61103e-09	3.06811	8.3223e-10	3.30688	2.39649e-10	0.426134	0.999363	0.293769	0.898382	-0.132365	0.987996	0.249675	0.863273	-0.121456	0.999984	-0.371131	0.564683	0.314076	0.999925	0.262631	0.999851	-0.0514449	0.977862	0.375912	0.998739	-0.0248459	0.998744	-0.400758	0.730893
Vitvi14g01424	1.3.4	PS.calvin cycle.GAP	glyceraldehyde 3-phosphate dehydrogenase A subunit 2 | Chr1:4392634-4394409 REVERSE LENGTH=441 | 201606	-0.165066	0.99976	0.21544	0.994218	-0.205736	0.999987	-0.0960367	0.999318	-0.178508	0.99976	0.135559	0.999249	4.20684	1.32657e-10	4.68411	1.35581e-11	4.41452	3.90392e-11	0.654591	0.999363	0.587933	0.838603	-0.0666585	0.998179	0.17732	0.624438	0.38025	0.999984	0.20293	0.827495	0.274086	0.999925	0.628603	0.999851	0.354517	0.967073	0.259791	0.998739	0.148654	0.994752	-0.111137	0.958239
Vitvi18g00068	1.3.4	PS.calvin cycle.GAP	glyceraldehyde-3-phosphate dehydrogenase B subunit | Chr1:16127552-16129584 FORWARD LENGTH=447 | 201606	-0.0564285	0.99976	0.13624	0.99984	-0.0764244	0.999987	-0.0340656	0.999318	-0.165395	0.99976	-0.0553102	0.999249	2.65596	2.00837e-09	2.97701	2.1205e-10	2.65908	1.81983e-09	0.372121	0.999363	0.193607	0.928386	-0.178514	0.998179	0.0510738	0.74829	0.190488	0.999984	0.139414	0.836645	0.179452	0.999925	0.213603	0.999851	0.0341502	0.981612	0.182403	0.998739	0.211732	0.998744	0.0293287	0.987113
Vitvi03g00097	1.3.5	PS.calvin cycle.TPI	triosephosphate isomerase | Chr2:9071047-9073106 REVERSE LENGTH=306 | 201606	-0.10107	0.99976	0.105649	0.971639	-0.10588	0.999987	0.146951	0.999318	-0.102652	0.99976	0.0775606	0.999249	0.27988	0.270376	0.362358	0.150563	0.540326	0.035633	0.186951	0.999363	0.23189	0.899224	0.0449391	0.998179	0.104473	0.963325	-0.028556	0.999984	-0.133029	0.79712	-0.0197681	0.999925	0.2367	0.999851	0.256469	0.970499	0.354076	0.998739	0.0408344	0.994752	-0.313242	0.716118
Vitvi06g00472	1.3.5	PS.calvin cycle.TPI	triosephosphate isomerase | Chr3:20553794-20556078 FORWARD LENGTH=254 | 201606	-0.105033	0.99976	0.0248596	0.958815	-0.0123354	0.999987	-0.0952907	0.999318	-0.0593481	0.99976	-0.0306122	0.999249	-0.119375	0.376964	-0.0565295	0.680283	0.0719223	0.600889	0.0600689	0.999363	0.182191	0.845742	0.122122	0.998179	-0.0027771	0.981564	-0.0091064	0.999984	-0.0063293	0.987921	-0.0698235	0.999925	0.089494	0.999851	0.159317	0.98583	-0.0387197	0.998739	-0.0737849	0.994752	-0.0350652	0.955522
Vitvi13g00288	1.3.5	PS.calvin cycle.TPI	triosephosphate isomerase | Chr3:20553794-20556078 FORWARD LENGTH=254 | 201606	0.119093	0.99976	0.0521383	0.99984	0.187554	0.999987	0.0124626	0.999318	-0.0870774	0.99976	-0.115297	0.999249	0.879222	2.08661e-07	0.741624	2.93981e-06	0.997011	2.75536e-08	-0.0747014	0.999363	0.0364726	0.986679	0.111174	0.998179	0.0628959	0.740951	-0.081317	0.999984	-0.144213	0.557047	-0.00774622	0.999925	-0.031988	0.999851	-0.0242418	0.995486	0.162436	0.998739	0.0464429	0.998744	-0.115993	0.797757
Vitvi01g00360	1.3.6	PS.calvin cycle.aldolase	Aldolase superfamily protein | Chr2:95006-96491 REVERSE LENGTH=391 | 201606	-0.0718313	0.99976	0.00705073	0.99984	0.081003	0.999987	0.00294578	0.999318	-0.159369	0.99976	-0.0562796	0.999249	-3.83659	1.50581e-14	-3.54952	5.00497e-14	-3.37893	1.27692e-13	0.12032	0.999363	0.164339	0.928857	0.0440195	0.986973	-0.166749	0.407223	-0.293324	0.999984	-0.126575	0.772015	0.0414375	0.999925	0.0115048	0.999851	-0.0299327	0.995486	-0.00443466	0.998739	-0.234098	0.998744	-0.229664	0.755252
Vitvi03g00048	1.3.6	PS.calvin cycle.aldolase	fructose-bisphosphate aldolase 1 | Chr2:9128416-9130152 REVERSE LENGTH=399 | 201606	-0.266398	0.99976	0.422581	0.991691	-0.219178	0.999987	-0.13132	0.999318	-0.286074	0.99976	-0.0966578	0.999249	5.31004	2.49184e-11	6.50711	5.07721e-13	5.81335	3.29715e-12	0.927833	0.999363	0.800487	0.838603	-0.127346	0.998179	-0.269237	0.764174	0.297175	0.999984	0.566412	0.565614	0.238854	0.999925	0.753266	0.999851	0.514412	0.967073	-0.114483	0.998739	0.262513	0.994752	0.376997	0.844864
Vitvi04g01421	1.3.6	PS.calvin cycle.aldolase	fructose-bisphosphate aldolase 1 | Chr2:9128416-9130152 REVERSE LENGTH=399 | 201606	-0.299172	0.99976	0.240296	0.99984	-0.486286	0.999987	-0.0411606	0.999318	-0.186348	0.99976	-0.136644	0.999249	3.62464	6.55693e-10	4.46341	1.18831e-11	3.76851	2.68324e-10	0.728789	0.999363	0.35127	0.891763	-0.377518	0.998179	-0.109973	0.795656	0.207403	0.999984	0.317376	0.697179	0.18932	0.999925	0.538385	0.999851	0.349064	0.967073	0.0352146	0.998739	0.302886	0.994752	0.267672	0.863797
Vitvi08g01506	1.3.6	PS.calvin cycle.aldolase	Aldolase superfamily protein | Chr2:15296929-15298387 REVERSE LENGTH=358 | 201606	-0.0672873	0.99976	-0.0282679	0.99984	0.14032	0.999987	-0.00417386	0.999318	-0.0992614	0.99976	-0.0621376	0.999249	-3.03974	1.50581e-14	-2.79155	6.49708e-14	-2.77101	7.52924e-14	0.0253443	0.999363	0.13604	0.926781	0.110695	0.919865	-0.222852	0.659552	-0.132692	0.999984	0.0901603	0.795037	-0.013675	0.999925	-0.0715676	0.999851	-0.0578925	0.995486	-0.127765	0.998739	-0.0747284	0.998744	0.0530366	0.946487
Vitvi19g00904	1.3.6	PS.calvin cycle.aldolase	Aldolase superfamily protein | Chr4:13388676-13390191 FORWARD LENGTH=358 | 201606	-0.087382	0.99976	-0.13724	0.886814	-0.120054	0.999987	0.226103	0.999318	-0.0084807	0.99976	-0.119898	0.999249	9.244	7.48392e-16	9.17459	7.57782e-16	9.31048	3.99286e-16	-0.000719914	0.999584	-0.0134074	0.997649	-0.0126875	0.998179	0.06869	0.834107	-0.0798831	0.999984	-0.148573	0.692386	0.0491383	0.999925	0.0192644	0.999851	-0.0298739	0.996238	0.303274	0.998739	0.266118	0.998744	-0.0371557	0.969731
Vitvi08g01301	1.3.7	PS.calvin cycle.FBPase	high cyclic electron flow 1 | Chr3:20016951-20018527 FORWARD LENGTH=417 | 201606	-0.0647547	0.99976	0.389216	0.99984	-0.349892	0.999987	0.0463629	0.999318	-0.01836	0.99976	-0.0472272	0.999249	4.33583	9.43003e-12	4.97155	1.4084e-12	4.71021	2.46895e-12	0.702455	0.999363	0.428748	0.875836	-0.273708	0.998179	0.0667366	0.952027	0.0543727	0.999984	-0.0123639	0.989395	0.248484	0.999925	0.713884	0.999851	0.4654	0.967073	0.131459	0.998739	0.147963	0.994752	0.0165034	0.99485
Vitvi08g02231	1.3.7	PS.calvin cycle.FBPase	high cyclic electron flow 1 | Chr3:20016951-20018527 FORWARD LENGTH=417 | 201606	-0.178475	0.99976	0.12665	0.998659	-0.375149	0.999987	-0.0367845	0.999318	-0.137036	0.99976	-0.100028	0.999249	3.97549	4.5156e-10	4.90233	4.53598e-10	4.30961	1.47195e-09	0.805921	0.999363	0.63416	0.882336	-0.171761	0.998179	-0.120922	0.468017	0.300039	0.999984	0.420961	0.331089	0.500796	0.999925	0.830834	0.999851	0.330037	0.967073	-0.0206702	0.998739	0.363283	0.998744	0.383953	0.631596
Vitvi13g00628	1.3.8	PS.calvin cycle.transketolase	Transketolase | Chr3:22454004-22456824 FORWARD LENGTH=741 | 201606	-0.372498	0.99976	0.0151556	0.794263	0.193592	0.999987	0.479348	0.999318	0.257157	0.99976	0.103594	0.999249	0.510708	0.136137	0.729415	0.0248919	0.556365	0.0705506	-0.0775422	0.999363	-0.263513	0.92361	-0.185971	0.957671	-0.296249	0.536396	-0.30917	0.999984	-0.0129204	0.987951	-0.465195	0.999925	-0.829603	0.999851	-0.364407	0.967073	-0.0740591	0.998739	0.0665837	0.994752	0.140643	0.891195
Vitvi15g00690	1.3.8	PS.calvin cycle.transketolase	Transketolase | Chr2:18672737-18675589 FORWARD LENGTH=741 | 201606	-0.16362	0.99976	0.314098	0.752028	0.449444	0.999987	-0.83112	0.999318	-0.289179	0.99976	0.435283	0.999249	1.74928	0.000598334	1.75047	0.00156149	1.37207	0.0113203	0.540556	0.999363	0.632057	0.878612	0.091501	0.924505	0.539372	0.149668	1.00927	0.999984	0.469899	0.564683	0.0628383	0.999925	0.0189934	0.999851	-0.0438448	0.996045	-0.00256963	0.998739	-0.257133	0.998744	-0.254563	0.877927
Vitvi16g00796	1.3.8	PS.calvin cycle.transketolase	Transketolase | Chr2:18672737-18675589 FORWARD LENGTH=741 | 201606	-0.0758793	0.99976	-0.0535315	0.995666	0.0683186	0.999987	0.0556702	0.999318	-0.106867	0.99976	0.00481627	0.999249	0.145021	0.601406	0.267232	0.322783	0.628487	0.0240111	0.163217	0.999363	0.210797	0.918608	0.0475799	0.998179	0.0410059	0.561776	-0.272669	0.999984	-0.313675	0.533131	0.140869	0.999925	0.0665987	0.999851	-0.0742703	0.995486	0.203543	0.998739	-0.221815	0.998744	-0.425358	0.631596
Vitvi13g00507	1.3.9	PS.calvin cycle.sedoheptulose bisphosphatase	sedoheptulose-bisphosphatase | Chr3:20709640-20711421 FORWARD LENGTH=393 | 201606	-0.139191	0.99976	0.0688125	0.99984	-0.394621	0.999987	-0.0266224	0.999318	-0.158972	0.99976	-0.0231059	0.999249	3.8114	3.92101e-13	4.25626	5.20615e-14	3.91279	2.13901e-13	0.441294	0.999363	0.26595	0.886107	-0.175344	0.999061	-0.00355939	0.764991	0.164567	0.999984	0.168126	0.776075	0.23329	0.999925	0.52138	0.999851	0.288089	0.967073	0.12879	0.998739	0.16105	0.994752	0.0322607	0.98336
Vitvi05g01193	2.1.1.1	major CHO metabolism.synthesis.sucrose.SPS	sucrose phosphate synthase 3F | Chr1:1391674-1395756 REVERSE LENGTH=1062 | 201606	0.494972	0.99976	-0.340206	0.99984	0.0484753	0.999987	0.0419986	0.999318	0.00708333	0.99976	0.055743	0.999249	3.93006	4.18938e-08	2.80039	5.30291e-06	2.7229	8.11352e-06	-0.950602	0.999363	-1.12344	0.838603	-0.172841	0.998179	0.179061	0.946874	0.0837129	0.999984	-0.0953485	0.940653	-0.115424	0.999925	-0.676946	0.999851	-0.561522	0.967073	0.213977	0.998739	0.0699686	0.994752	-0.144008	0.953372
Vitvi11g00542	2.1.1.1	major CHO metabolism.synthesis.sucrose.SPS	sucrose phosphate synthase 1F | Chr5:6844994-6849997 REVERSE LENGTH=1043 | 201606	0.00359575	0.99976	-0.180245	0.941579	0.170706	0.999987	-0.156457	0.999318	-0.0216675	0.99976	-0.115203	0.999249	-2.38008	3.59903e-12	-2.50316	1.29446e-12	-2.11805	3.75482e-11	-0.0520525	0.999363	-0.145792	0.925575	-0.0937391	0.998179	0.0710284	0.174852	-0.407815	0.999984	-0.478843	0.158032	0.131789	0.999925	-0.312901	0.999851	-0.44469	0.967073	-0.0637617	0.998739	-0.449069	0.994752	-0.385308	0.526563
Vitvi18g02365	2.1.1.1	major CHO metabolism.synthesis.sucrose.SPS	Sucrose-phosphate synthase family protein | Chr4:6315033-6319785 FORWARD LENGTH=1050 | 201606	0.317943	0.99976	-0.239333	0.955143	0.470763	0.999987	0.255916	0.999318	0.31196	0.99976	-0.373924	0.999249	-0.148744	0.678096	-0.325431	0.347545	0.528388	0.130135	0.0170085	0.999363	-0.182867	0.954248	-0.199875	0.998179	0.193695	0.131688	-0.859999	0.999984	-1.05369	0.110797	0.574284	0.999925	-0.335687	0.999851	-0.909971	0.967073	0.137652	0.998739	-0.230159	0.994752	-0.36781	0.754765
Vitvi08g00225	2.1.1.2	major CHO metabolism.synthesis.sucrose.SPP	Sucrose-6F-phosphate phosphohydrolase family protein | Chr2:15053952-15055776 FORWARD LENGTH=422 | 201606	0.0723326	0.99976	0.00826836	0.894629	0.0588585	0.999987	0.196309	0.999318	-0.0293762	0.99976	-0.0604566	0.999249	-0.290682	0.104019	-0.546617	0.00347585	-0.192143	0.288218	-0.187864	0.999363	-0.241058	0.849264	-0.0531944	0.998179	0.0680717	0.231311	-0.339597	0.999984	-0.407669	0.194841	-0.123799	0.999925	-0.227584	0.999851	-0.103785	0.967073	0.293757	0.998739	-0.0828312	0.997106	-0.376588	0.514836
Vitvi12g01618	2.1.1.2	major CHO metabolism.synthesis.sucrose.SPP	sucrose-6F-phosphate phosphohydrolase 2 | Chr3:19407376-19409182 FORWARD LENGTH=435 | 201606	0.288456	0.99976	-0.0365522	0.997554	-0.182141	0.999987	0.045834	0.999318	0.089702	0.99976	0.0807249	0.999249	-0.0019847	0.99455	-0.0887853	0.721385	-0.410488	0.0847714	-0.285759	0.999363	-0.54234	0.838603	-0.256581	0.983793	-0.198958	0.785117	-0.133836	0.999984	0.0651219	0.908579	0.0392494	0.999925	-0.0717426	0.999851	-0.110992	0.995486	-0.242826	0.998739	-0.168727	0.998744	0.074099	0.946288
Vitvi18g01657	2.1.1.3	major CHO metabolism.synthesis.sucrose.FBPase	Inositol monophosphatase family protein | Chr1:16468184-16470347 FORWARD LENGTH=341 | 201606	-0.18184	0.99976	-0.0524964	0.980126	-0.0799768	0.999987	0.0981251	0.999318	0.00900088	0.99976	0.0734285	0.999249	4.51335	3.58003e-14	4.73905	3.20983e-14	4.68171	3.47811e-14	0.32602	0.999363	0.402285	0.862908	0.0762652	0.998179	0.100316	0.589399	0.23392	0.999984	0.133603	0.79355	0.196676	0.999925	0.300422	0.999851	0.103746	0.975185	0.189441	0.998739	0.258616	0.998744	0.0691754	0.953372
Vitvi04g01657	2.1.2	major CHO metabolism.synthesis.starch	plant glycogenin-like starch initiation protein 1 | Chr3:6419211-6421959 REVERSE LENGTH=654 | 201606	-0.552797	0.99976	1.01855	0.837376	-0.244982	0.999987	-0.666836	0.999318	-0.568202	0.99976	0.104309	0.999249	1.92717	0.00205797	2.63058	0.00169196	1.78363	0.0178752	1.50909	0.999363	0.952819	0.872188	-0.556273	0.881968	0.805675	0.179546	1.09636	0.999984	0.290681	0.79712	-0.0622524	0.999925	0.645004	0.999851	0.707256	0.981612	0.707042	0.998739	0.325212	0.994752	-0.38183	0.861789
Vitvi14g00608	2.1.2	major CHO metabolism.synthesis.starch	plant glycogenin-like starch initiation protein 6 | Chr5:6131307-6133787 REVERSE LENGTH=537 | 201606	-0.123962	0.99976	-0.0407067	0.96876	0.0913334	0.999987	-0.0813247	0.999318	0.144203	0.99976	-0.124179	0.999249	-0.654928	1.16686e-05	-0.85511	2.50226e-07	-0.348134	0.00757522	0.0600312	0.999363	0.139002	0.879074	0.0789708	0.85805	0.260214	0.425225	-0.167791	0.999984	-0.428005	0.0998364	-0.0232237	0.999925	-0.076293	0.999851	-0.0530693	0.986875	0.034686	0.998739	-0.124937	0.998744	-0.159623	0.715007
Vitvi18g01242	2.1.2	major CHO metabolism.synthesis.starch	plant glycogenin-like starch initiation protein 2 | Chr1:28979066-28981228 REVERSE LENGTH=618 | 201606	-0.0661044	0.99976	0.0196531	0.871913	-0.0304612	0.999987	-0.195095	0.999318	-0.0560536	0.99976	0.0442339	0.999249	-1.17963	4.39419e-09	-1.20765	3.19669e-09	-1.39964	2.77518e-10	0.0872109	0.999363	-0.0320062	0.99155	-0.119217	0.986973	0.115237	0.461277	0.188004	0.999984	0.0727676	0.821297	0.00145344	0.999925	-0.0676494	0.999851	-0.0691028	0.991679	-0.0238046	0.998739	-0.0513246	0.998744	-0.0275199	0.972091
Vitvi03g00304	2.1.2.1	major CHO metabolism.synthesis.starch.AGPase	Glucose-1-phosphate adenylyltransferase family protein | Chr2:9239362-9242150 FORWARD LENGTH=523 | 201606	0.400163	0.99976	0.0344381	0.994218	0.385791	0.999987	-0.164752	0.999318	-1.12891	0.99976	-0.10714	0.999249	2.3374	0.0348472	2.90836	0.00287669	3.12986	0.000852636	-0.670056	0.999363	-0.84575	0.926781	-0.175694	0.881968	-1.24102	0.163443	-1.63822	0.999984	-0.397196	0.776251	-0.304331	0.999925	-0.831378	0.999851	-0.527047	0.978954	-0.276868	0.998739	-1.69583	0.998744	-1.41896	0.543262
Vitvi05g00442	2.1.2.1	major CHO metabolism.synthesis.starch.AGPase	ADP glucose pyrophosphorylase large subunit 1 | Chr5:6463931-6466775 REVERSE LENGTH=522 | 201606	-0.709665	0.99976	0.111682	0.981479	0.38892	0.999987	-0.0966249	0.999318	-0.10894	0.99976	-0.00992828	0.999249	9.92093	3.64629e-09	10.373	9.56004e-09	10.4568	9.10608e-09	0.596161	0.999363	0.751253	0.964713	0.155092	0.998179	0.144071	0.656883	0.215336	0.999984	0.071265	0.909693	-0.225185	0.999925	-0.347332	0.999851	-0.122146	0.995486	0.156386	0.998739	0.128639	0.998744	-0.027747	0.984966
Vitvi07g00544	2.1.2.1	major CHO metabolism.synthesis.starch.AGPase	ADPGLC-PPase large subunit | Chr1:9631630-9634450 FORWARD LENGTH=518 | 201606	0.298257	0.99976	-0.277547	0.982306	-0.00770239	0.999987	-0.112717	0.999318	0.126485	0.99976	-0.158886	0.999249	-0.718712	0.0233268	-1.06232	0.000792298	-0.865891	0.00325791	-0.348637	0.999363	-0.394549	0.838603	-0.0459125	0.998323	-0.00503139	0.676721	-0.24737	0.999984	-0.242339	0.703332	0.227168	0.999925	-0.0885897	0.999851	-0.315757	0.995486	-0.244233	0.998739	-0.2012	0.994752	0.0430325	0.978943
Vitvi12g00770	2.1.2.1	major CHO metabolism.synthesis.starch.AGPase	ADP glucose pyrophosphorylase 1 | Chr5:19570326-19572557 FORWARD LENGTH=520 | 201606	-0.0543981	0.99976	-0.0239186	0.99311	-0.0271884	0.999987	0.0529172	0.999318	-0.0250323	0.99976	-0.154708	0.999249	-0.064976	0.789125	-0.0240384	0.920629	0.282934	0.224802	0.119056	0.999363	0.046855	0.994325	-0.0722014	0.998179	0.0781188	0.427701	-0.301055	0.999984	-0.379174	0.353167	0.0885768	0.999925	0.0196452	0.999851	-0.0689316	0.995486	0.156068	0.998739	-0.0934303	0.998744	-0.249499	0.750596
Vitvi14g01873	2.1.2.1	major CHO metabolism.synthesis.starch.AGPase	ADP-glucose pyrophosphorylase family protein | Chr1:28135770-28138456 REVERSE LENGTH=415 | 201606	0.110235	0.99976	-0.0259786	0.991914	0.14095	0.999987	-0.0429471	0.999318	0.0105342	0.99976	-0.327165	0.999249	-1.1129	1.93073e-07	-1.16277	6.6651e-08	-0.949767	1.75995e-06	-0.123222	0.999363	-0.029236	0.994325	0.0939855	0.998179	-0.0733537	0.506433	-0.192367	0.999984	-0.119013	0.721155	0.012992	0.999925	-0.0599506	0.999851	-0.0729426	0.995486	-0.126835	0.998739	0.0918509	0.998744	0.218686	0.710408
Vitvi17g00738	2.1.2.1	major CHO metabolism.synthesis.starch.AGPase	ADP-glucose pyrophosphorylase family protein | Chr1:28135852-28138456 REVERSE LENGTH=387 | 201606	0.0147448	0.99976	0.09635	0.99311	0.101562	0.999987	-0.0498791	0.999318	-0.241715	0.99976	0.1324	0.999249	1.15208	1.34134e-05	1.347	2.01011e-06	1.4579	5.3239e-07	0.422555	0.999363	0.389455	0.838603	-0.0331004	0.957671	0.227633	0.848518	0.0836329	0.999984	-0.144	0.739482	0.34095	0.999925	0.302638	0.999851	-0.0383124	0.967073	0.419469	0.998739	-0.0986463	0.998744	-0.518115	0.469959
Vitvi18g02758	2.1.2.1	major CHO metabolism.synthesis.starch.AGPase	ADPGLC-PPase large subunit | Chr1:9631630-9634450 FORWARD LENGTH=518 | 201606	-0.105196	0.99976	0.0701041	0.851533	0.396798	0.999987	-0.537665	0.999318	-0.148854	0.99976	0.0871132	0.999249	-0.255537	0.47629	-0.315907	0.385309	-0.261127	0.481333	0.105414	0.999363	0.190495	0.950828	0.0850818	0.998179	0.165784	0.783681	0.196085	0.999984	0.0303014	0.977851	-0.0698865	0.999925	-0.311499	0.999851	-0.241612	0.973948	-0.223027	0.998739	-0.428693	0.994752	-0.205666	0.889351
Vitvi02g00250	2.1.2.2	major CHO metabolism.synthesis.starch.starch synthase	UDP-Glycosyltransferase superfamily protein | Chr1:11920582-11923506 REVERSE LENGTH=610 | 201606	-0.114929	0.99976	0.0708725	0.998413	0.297295	0.999987	0.0540881	0.999318	-0.27716	0.99976	-0.188675	0.999249	0.66015	0.0622966	1.28941	0.000767898	1.54667	0.000128745	0.145061	0.999363	0.0333894	0.994325	-0.111671	0.917324	-0.484201	0.147513	-0.853129	0.999984	-0.368928	0.591963	-0.0407406	0.999925	-0.378834	0.999851	-0.338093	0.967073	-0.152953	0.998739	-0.610366	0.994752	-0.457413	0.712296
Vitvi15g00885	2.1.2.2	major CHO metabolism.synthesis.starch.starch synthase	UDP-Glycosyltransferase superfamily protein | Chr1:11920582-11923506 REVERSE LENGTH=610 | 201606	-1.09622	0.99976	-0.464675	0.969708	2.19166	0.999987	-0.227402	0.999318	-0.205853	0.99976	0.530645	0.999249	9.77013	2.73168e-06	9.09958	3.36934e-06	10.1594	6.69189e-06	-0.33861	0.999363	1.15539	0.961558	1.494	0.974441	0.331941	0.212445	0.766153	0.999984	0.434213	0.537255	-0.970158	0.999925	-2.1325	0.999851	-1.16234	0.973948	0.310392	0.998739	0.00810659	0.998744	-0.302286	0.822904
Vitvi10g00094	2.1.2.2	major CHO metabolism.synthesis.starch.starch synthase	cysteine-rich RECEPTOR-like kinase | Chr4:12129485-12133157 FORWARD LENGTH=1043 | 201606	-0.0209232	0.99976	-0.263307	0.971945	0.0915724	0.999987	0.158833	0.999318	-0.014241	0.99976	-0.126333	0.999249	-0.666017	0.0210214	-0.771199	0.00826752	-0.220039	0.444979	-0.0892828	0.999363	-0.15587	0.951781	-0.0665868	0.998179	0.0158989	0.184167	-0.601848	0.999984	-0.617747	0.213133	0.153101	0.999925	-0.268365	0.999851	-0.421466	0.970681	0.188973	0.998739	-0.316682	0.994752	-0.505656	0.586775
Vitvi10g00739	2.1.2.2	major CHO metabolism.synthesis.starch.starch synthase	cysteine-rich RECEPTOR-like kinase | Chr4:12129485-12133157 FORWARD LENGTH=1043 | 201606	0.0505603	0.99976	-0.25114	0.972027	0.0193425	0.999987	0.145054	0.999318	0.22532	0.99976	-0.156168	0.999249	1.85179	3.95283e-07	1.43082	1.65009e-05	2.16662	2.96866e-08	-0.0793986	0.999363	-0.0589766	0.994325	0.020422	0.932618	0.341565	0.419426	-0.373804	0.999984	-0.715369	0.158807	0.222302	0.999925	-0.0277588	0.999851	-0.25006	0.995486	0.261299	0.998739	-0.072582	0.994752	-0.333881	0.725484
Vitvi11g00903	2.1.2.2	major CHO metabolism.synthesis.starch.starch synthase	starch synthase 4 | Chr4:10082221-10087044 FORWARD LENGTH=1040 | 201606	-0.0367614	0.99976	-0.0873626	0.99984	-0.360537	0.999987	0.0196097	0.999318	0.110555	0.99976	-0.0768854	0.999249	1.56472	2.82206e-09	1.66559	1.47655e-09	1.84909	1.22563e-10	0.188348	0.999363	0.11877	0.944818	-0.0695782	0.998179	0.0874829	0.538712	-0.165598	0.999984	-0.253081	0.363959	0.238949	0.999925	0.442546	0.999851	0.203596	0.967073	-0.00346208	0.998739	-0.0691033	0.994752	-0.0656412	0.923663
Vitvi14g01968	2.1.2.2	major CHO metabolism.synthesis.starch.starch synthase	starch synthase 2 | Chr3:62456-65678 REVERSE LENGTH=792 | 201606	-0.0842475	0.99976	-0.0529374	0.99984	0.154951	0.999987	-0.0107447	0.999318	0.117136	0.99976	-0.0258939	0.999249	0.207518	0.212756	0.20982	0.207052	0.460714	0.0076043	0.0909469	0.999363	0.0586262	0.978622	-0.0323207	0.998179	0.088645	0.483454	-0.19457	0.999984	-0.283215	0.327665	0.0596367	0.999925	-0.180573	0.999851	-0.240209	0.967073	-0.0392361	0.998739	-0.179421	0.994752	-0.140185	0.803826
Vitvi16g01405	2.1.2.2	major CHO metabolism.synthesis.starch.starch synthase	Glycogen/starch synthases%2C ADP-glucose type | Chr5:8266934-8270860 FORWARD LENGTH=652 | 201606	0.0658633	0.99976	-0.163722	0.972895	0.0183408	0.999987	0.122817	0.999318	0.106706	0.99976	-0.243152	0.999249	0.18858	0.478965	-0.0480595	0.860516	0.167496	0.531655	-0.18522	0.999363	-0.247685	0.896648	-0.0624651	0.998179	0.05142	0.621443	-0.226601	0.999984	-0.27802	0.57073	0.0443658	0.999925	-0.200162	0.999851	-0.244528	0.981612	0.0675312	0.998739	0.139368	0.994752	0.0718371	0.953372
Vitvi08g01497	2.1.2.3	major CHO metabolism.synthesis.starch.starch branching	cysteine-rich RECEPTOR-like kinase | Chr4:12129485-12133157 FORWARD LENGTH=1043 | 201606	0.0192713	0.99976	-0.130781	0.837376	0.0439328	0.999987	0.419492	0.999318	0.247947	0.99976	-0.477459	0.999249	0.0895265	0.775961	-0.022405	0.942799	0.958092	0.00257724	-0.140633	0.999363	-0.23662	0.916281	-0.0959871	0.998179	-0.0287012	0.0667138	-1.10518	0.999984	-1.07648	0.0911507	0.00941948	0.999925	-0.261281	0.999851	-0.270701	0.977862	0.142844	0.998739	-0.208234	0.994752	-0.351078	0.726928
Vitvi18g00111	2.1.2.3	major CHO metabolism.synthesis.starch.starch branching	starch branching enzyme 2.1 | Chr2:15264283-15269940 FORWARD LENGTH=858 | 201606	-0.111622	0.99976	-0.0683751	0.989067	0.0854299	0.999987	0.0526548	0.999318	0.0258626	0.99976	-0.188105	0.999249	-1.6676	2.70112e-09	-1.57751	7.03621e-09	-1.16578	1.35136e-06	0.0107338	0.999363	-0.0149327	0.994325	-0.0256665	0.998179	-0.0793587	0.104423	-0.51675	0.999984	-0.437392	0.191241	-0.032513	0.999925	-0.211984	0.999851	-0.179471	0.967073	-0.0525665	0.998739	-0.275991	0.994752	-0.223424	0.724975
Vitvi19g00538	2.1.2.3	major CHO metabolism.synthesis.starch.starch branching	Alpha amylase family protein | Chr3:7123603-7130364 REVERSE LENGTH=897 | 201606	-0.210685	0.99976	-0.193624	0.975635	-0.130482	0.999987	0.150457	0.999318	-0.0891673	0.99976	-0.108778	0.999249	-0.0500535	0.894325	-0.32044	0.381484	0.632592	0.0412711	-0.0122121	0.999363	-0.153055	0.963063	-0.140843	0.988093	0.258174	0.118676	-0.8357	0.999984	-1.09387	0.0998364	-0.0292734	0.999925	-0.233259	0.999851	-0.203985	0.986806	0.497798	0.998739	-0.576465	0.996927	-1.07426	0.326686
Vitvi07g00167	2.1.2.4	major CHO metabolism.synthesis.starch.debranching	debranching enzyme 1 | Chr1:813975-816623 FORWARD LENGTH=882 | 201606	-0.0554033	0.99976	-0.0218849	0.87893	0.218967	0.999987	0.279549	0.999318	-0.205779	0.99976	-0.112492	0.999249	-1.08231	1.96652e-05	-0.837333	0.000410133	-0.316083	0.124161	0.213887	0.999363	0.142202	0.926781	-0.0716841	0.998179	-0.0310921	0.096951	-0.624026	0.999984	-0.592934	0.139456	0.180368	0.999925	-0.132168	0.999851	-0.312536	0.98583	0.454235	0.998739	-0.231985	0.994752	-0.686221	0.343265
Vitvi18g00454	2.1.2.4	major CHO metabolism.synthesis.starch.debranching	cysteine-rich RECEPTOR-like kinase | Chr4:12129485-12133157 FORWARD LENGTH=1043 | 201606	-0.133394	0.99976	0.0327666	0.896806	0.215823	0.999987	0.262148	0.999318	0.179136	0.99976	-0.370567	0.999249	-0.219148	0.36947	0.0410446	0.871583	0.951007	0.000350993	0.304487	0.999363	0.329848	0.845742	0.0253612	0.998179	0.0442946	0.0681834	-0.840307	0.999984	-0.884601	0.0911507	0.138327	0.999925	-0.0193681	0.999851	-0.157695	0.995486	0.127306	0.998739	-0.207591	0.994857	-0.334898	0.668925
Vitvi08g01815	2.1.2.60	major CHO metabolism.synthesis.starch.ADP Glucose Phosphorylase	putative galactose-1-phosphate uridyltransferase | Chr5:6015270-6016555 FORWARD LENGTH=351 | 201606	-0.0853821	0.99976	0.0147824	0.98141	-0.151189	0.999987	-0.054046	0.999318	0.00682894	0.99976	-0.0412277	0.999249	-0.190376	0.19803	-0.232404	0.111484	-0.336134	0.0234786	-0.0754653	0.999363	-0.179536	0.864014	-0.104071	0.998179	-0.0334371	0.917896	-0.0337781	0.999984	-0.000340941	0.998854	-0.17563	0.999925	-0.113729	0.999851	0.061901	0.978087	-0.094312	0.998739	-0.0465963	0.998744	0.0477157	0.942914
Vitvi01g00025	2.2.1.1	major CHO metabolism.degradation.sucrose.fructokinase	fructokinase-like protein | Chr1:26016024-26018365 FORWARD LENGTH=614 | 201606	-0.196477	0.99976	0.0417049	0.902012	-0.190281	0.999987	0.287773	0.999318	-0.131766	0.99976	0.0892442	0.999249	-0.223621	0.426142	0.114432	0.69124	0.272154	0.293878	0.25108	0.999363	-0.0411757	0.994325	-0.292256	0.998179	-0.0869736	0.210083	-0.536952	0.999984	-0.449978	0.328518	0.0128986	0.999925	-0.0473711	0.999851	-0.0602697	0.995486	0.332565	0.998739	-0.338423	0.998744	-0.670988	0.435414
Vitvi05g01516	2.2.1.1	major CHO metabolism.degradation.sucrose.fructokinase	pfkB-like carbohydrate kinase family protein | Chr3:21983103-21984440 FORWARD LENGTH=326 | 201606	-0.36687	0.99976	0.152705	0.979918	-0.220628	0.999987	0.116844	0.999318	0.0412778	0.99976	-0.114702	0.999249	0.784246	0.0115656	1.12056	0.000618427	0.710314	0.0213033	0.0912552	0.999363	0.0678534	0.993692	-0.0234018	0.974441	-0.245061	0.802103	0.141785	0.999984	0.386846	0.457449	-0.42832	0.999925	-0.0783892	0.999851	0.34993	0.995486	-0.169494	0.998739	0.373332	0.994752	0.542826	0.572774
Vitvi08g01307	2.2.1.1	major CHO metabolism.degradation.sucrose.fructokinase	SOUL heme-binding family protein | Chr2:15890964-15891704 FORWARD LENGTH=246 | 201606	-0.276695	0.99976	0.267109	0.972027	0.0754683	0.999987	-0.139144	0.999318	-0.413447	0.99976	0.0639868	0.999249	1.99796	1.08362e-07	2.32487	1.13481e-08	1.95124	1.99442e-07	0.46673	0.999363	0.456281	0.838603	-0.0104494	0.998179	0.139825	0.257791	0.502999	0.999984	0.363174	0.471012	-0.0770743	0.999925	0.104117	0.999851	0.181192	0.995486	0.414128	0.998739	0.299868	0.99638	-0.114261	0.924042
Vitvi14g00950	2.2.1.1	major CHO metabolism.degradation.sucrose.fructokinase	pfkB-like carbohydrate kinase family protein | Chr1:24778400-24780393 FORWARD LENGTH=384 | 201606	-0.101369	0.99976	-0.0406528	0.920332	-0.119828	0.999987	0.181711	0.999318	-0.328401	0.99976	0.158861	0.999249	0.655348	0.00182223	0.776182	0.000362622	0.860821	0.000113046	0.0974203	0.999363	0.136591	0.931903	0.0391708	0.998179	-0.0234133	0.858649	-0.068882	0.999984	-0.0454687	0.91863	0.0367043	0.999925	0.155051	0.999851	0.118346	0.981612	0.486699	0.998739	-0.046032	0.997106	-0.532731	0.414773
Vitvi15g00775	2.2.1.1	major CHO metabolism.degradation.sucrose.fructokinase	pfkB-like carbohydrate kinase family protein | Chr1:24778400-24780393 FORWARD LENGTH=384 | 201606	0.0460706	0.99976	0.187466	0.84779	0.209936	0.999987	-0.558358	0.999318	-0.600601	0.99976	0.215626	0.999249	-0.336151	0.347275	-0.346028	0.323392	-0.626544	0.0987373	-0.0260541	0.999363	0.0671446	0.994325	0.0931987	0.998179	-0.0161778	0.601669	0.357538	0.999984	0.373715	0.615119	-0.167449	0.999925	-0.0967206	0.999851	0.0707289	0.995486	0.0260652	0.998739	-0.416447	0.998744	-0.442512	0.745714
Vitvi16g00895	2.2.1.1	major CHO metabolism.degradation.sucrose.fructokinase	pfkB-like carbohydrate kinase family protein | Chr5:21069709-21071450 FORWARD LENGTH=343 | 201606	0.324104	0.99976	-0.17981	0.894545	0.290986	0.999987	-0.281022	0.999318	0.119847	0.99976	0.0748279	0.999249	-0.0219334	0.933153	-0.810171	0.00138936	-0.444708	0.062801	-0.482657	0.999363	-0.274819	0.872931	0.207838	0.932618	0.30558	0.747854	0.147956	0.999984	-0.157624	0.755975	0.0212572	0.999925	-0.241701	0.999851	-0.262958	0.967073	-0.0952894	0.998739	-0.207894	0.994752	-0.112605	0.912996
Vitvi18g02417	2.2.1.1	major CHO metabolism.degradation.sucrose.fructokinase	pfkB-like carbohydrate kinase family protein | Chr4:6371486-6372770 REVERSE LENGTH=324 | 201606	0.126492	0.99976	-0.41585	0.735562	-0.307639	0.999987	-1.18886	0.999318	-0.373252	0.99976	0.421552	0.999249	1.83526	0.0102108	0.660938	0.312219	-0.175939	0.829054	-0.477962	0.999363	-0.32687	0.970152	0.151092	0.917324	0.696357	0.12317	1.68433	0.999984	0.98797	0.421348	0.0643794	0.999925	0.107261	0.999851	0.0428818	0.995486	-0.119247	0.998739	0.0739191	0.998744	0.193166	0.949336
Vitvi02g01845	2.2.1.3	major CHO metabolism.degradation.sucrose.invertases	Glycosyl hydrolases family 32 protein | Chr1:4153699-4157457 FORWARD LENGTH=664 | 201606	-0.224482	0.99976	-0.24049	0.793588	0.756059	0.999987	-1.25298	0.999318	-0.580607	0.99976	1.16778	0.999249	-0.758059	0.184349	-1.78404	0.0104249	-1.57974	0.0452893	0.0407597	0.999363	0.694502	0.863833	0.653743	0.904117	1.06674	0.227003	1.51618	0.999984	0.449444	0.799513	0.0567682	0.999925	-0.286038	0.999851	-0.342807	0.991679	0.394371	0.998739	-0.904573	0.994857	-1.29894	0.615675
Vitvi02g00512	2.2.1.3	major CHO metabolism.degradation.sucrose.invertases	Glycosyl hydrolases family 32 protein | Chr1:4153699-4157457 FORWARD LENGTH=664 | 201606	-0.0301248	0.99976	-0.10837	0.818895	0.493426	0.999987	-1.39593	0.999318	-0.184573	0.99976	0.99131	0.999249	-1.00647	0.0954732	-1.18976	0.0751464	-1.3517	0.0937645	0.302264	0.999363	0.71608	0.857091	0.413816	0.993515	0.485546	0.435359	1.0613	0.999984	0.575755	0.734423	0.380509	0.999925	0.192529	0.999851	-0.18798	0.995486	-0.725806	0.998739	-1.32593	0.998744	-0.600128	0.814284
Vitvi16g00713	2.2.1.3	major CHO metabolism.degradation.sucrose.invertases	Glycosyl hydrolases family 32 protein | Chr1:23199949-23203515 FORWARD LENGTH=648 | 201606	-0.11155	0.99976	0.79556	0.872376	1.42493	0.999987	-1.33016	0.999318	-0.374419	0.99976	1.47237	0.999249	-0.174224	0.843553	-0.666343	0.544251	-0.442011	0.776874	0.723018	0.999363	1.86017	0.838603	1.13715	0.932618	1.21514	0.298435	2.12796	0.999984	0.912818	0.739499	-0.184093	0.999925	0.323691	0.999851	0.507783	0.995486	0.259395	0.998739	-0.674573	0.996884	-0.933969	0.811573
Vitvi09g00193	2.2.1.3	major CHO metabolism.degradation.sucrose.invertases	Glycosyl hydrolases family 32 protein | Chr3:4533084-4535831 REVERSE LENGTH=581 | 201606	0.495063	0.99976	0.235759	0.99984	0.385954	0.999987	-0.0161542	0.999318	-0.160129	0.99976	-0.150899	0.999249	-0.235938	0.659605	-0.972329	0.0526931	-0.346917	0.481893	-0.673278	0.999363	-0.483182	0.893948	0.190097	0.998179	0.0631127	0.687514	-0.372202	0.999984	-0.435315	0.658306	-0.413975	0.999925	-0.374072	0.999851	0.0399021	0.977862	0.207088	0.998739	-0.237457	0.998744	-0.444545	0.8013
Vitvi03g00088	2.2.1.3.1	major CHO metabolism.degradation.sucrose.invertases.neutral	Plant neutral invertase family protein | Chr4:16609955-16612019 REVERSE LENGTH=571 | 201606	-0.212502	0.99976	0.125394	0.915742	0.0622434	0.999987	-0.26866	0.999318	-0.107716	0.99976	0.123037	0.999249	-1.48485	6.176e-07	-1.4521	1.4422e-06	-1.57632	5.88584e-07	0.236434	0.999363	0.208753	0.889264	-0.0276805	0.986973	0.203689	0.515832	0.300228	0.999984	0.0965395	0.87595	-0.101463	0.999925	-0.0659927	0.999851	0.0354699	0.995486	0.0427446	0.998739	-0.0914693	0.998744	-0.134214	0.905371
Vitvi05g00164	2.2.1.3.1	major CHO metabolism.degradation.sucrose.invertases.neutral	Plant neutral invertase family protein | Chr3:2012952-2015471 FORWARD LENGTH=465 | 201606	0.0315211	0.99976	-0.0224102	0.99984	0.0501898	0.999987	-0.0144229	0.999318	0.270393	0.99976	0.205874	0.999249	-0.651619	0.00603437	-1.10637	3.33456e-05	-0.876346	0.000521208	-0.163293	0.999363	-0.0354798	0.994325	0.127813	0.932618	0.291457	0.662999	0.189247	0.999984	-0.10221	0.848524	-0.109361	0.999925	-0.0541484	0.999851	0.0552129	0.995486	0.00664129	0.998739	-0.0310494	0.998744	-0.0376907	0.973934
Vitvi06g01427	2.2.1.3.1	major CHO metabolism.degradation.sucrose.invertases.neutral	alkaline/neutral invertase | Chr5:7474974-7477479 REVERSE LENGTH=617 | 201606	-0.0743075	0.99976	-0.161882	0.955143	-0.192561	0.999987	0.141283	0.999318	0.00305453	0.99976	-0.244975	0.999249	-0.0789007	0.690861	0.00119157	0.995313	0.229323	0.226021	-0.0405576	0.999363	-0.237177	0.863833	-0.196619	0.998179	-0.12065	0.0909409	-0.5454	0.999984	-0.42475	0.202831	0.0470167	0.999925	-0.118923	0.999851	-0.165939	0.986875	0.0175783	0.998739	-0.159143	0.994752	-0.176721	0.786576
Vitvi13g00792	2.2.1.3.1	major CHO metabolism.degradation.sucrose.invertases.neutral	alkaline/neutral invertase | Chr5:7474974-7477479 REVERSE LENGTH=617 | 201606	-0.056528	0.99976	-0.240883	0.969576	-0.137774	0.999987	0.110351	0.999318	0.0453737	0.99976	-0.0606105	0.999249	-0.06136	0.748707	-0.217581	0.23469	0.154442	0.400011	-0.00294545	0.999363	-0.0216862	0.994325	-0.0187408	0.976562	0.153275	0.426988	-0.237488	0.999984	-0.390763	0.22375	0.18141	0.999925	0.0595598	0.999851	-0.12185	0.995486	0.218252	0.998739	-0.0665272	0.994857	-0.284779	0.626422
Vitvi14g00070	2.2.1.3.1	major CHO metabolism.degradation.sucrose.invertases.neutral	Plant neutral invertase family protein | Chr1:21192593-21194948 FORWARD LENGTH=616 | 201606	0.00373121	0.99976	-0.119778	0.954174	-0.0681293	0.999987	0.174072	0.999318	0.0898085	0.99976	-0.180236	0.999249	0.265031	0.262438	0.138931	0.561669	0.416039	0.0784138	-0.0704151	0.999363	-0.0815767	0.979854	-0.0111616	0.998179	0.0556851	0.562341	-0.232584	0.999984	-0.28827	0.497635	0.0530941	0.999925	-0.0097162	0.999851	-0.0628103	0.995486	0.139948	0.998739	0.121723	0.998744	-0.0182252	0.990392
Vitvi18g01682	2.2.1.3.1	major CHO metabolism.degradation.sucrose.invertases.neutral	Plant neutral invertase family protein | Chr1:27103277-27105663 FORWARD LENGTH=499 | 201606	-0.11624	0.99976	-0.117434	0.946402	0.133934	0.999987	-0.222798	0.999318	-0.00715867	0.99976	-0.156188	0.999249	-0.288581	0.275221	-0.378801	0.149701	0.180318	0.498257	-0.0233239	0.999363	0.272583	0.886848	0.295907	0.998179	0.0668963	0.680363	-0.196316	0.999984	-0.263213	0.597216	-0.0221293	0.999925	0.0224094	0.999851	0.0445387	0.995486	-0.148743	0.998739	-0.262926	0.998744	-0.114183	0.920411
Vitvi06g01272	2.2.1.4	major CHO metabolism.degradation.sucrose.hexokinase	Hexokinase | Chr3:6995317-6998064 FORWARD LENGTH=502 | 201606	0.287569	0.99976	-0.00247989	0.821447	0.0494466	0.999987	-0.922548	0.999318	-0.898168	0.99976	0.212399	0.999249	-0.271394	0.584493	-0.270302	0.547317	-1.07373	0.037837	-0.31979	0.999363	-0.268454	0.944681	0.0513363	0.993515	-0.320883	0.565006	0.533882	0.999984	0.854764	0.34764	-0.0297409	0.999925	-0.0303311	0.999851	-0.000590185	0.995486	-0.345263	0.998739	-0.601065	0.999808	-0.255802	0.912408
Vitvi11g00260	2.2.1.4	major CHO metabolism.degradation.sucrose.hexokinase	hexokinase 1 | Chr4:14352338-14354865 REVERSE LENGTH=496 | 201606	-0.0232575	0.99976	-0.142271	0.936195	-0.10604	0.999987	0.106507	0.999318	0.0241794	0.99976	-0.184209	0.999249	-0.37715	0.00326518	-0.33737	0.00758867	-0.231301	0.0619733	-0.0869741	0.999363	-0.103551	0.907184	-0.0165765	0.957671	-0.126754	0.199783	-0.2494	0.999984	-0.122646	0.591963	0.0320392	0.999925	-0.0207681	0.999851	-0.0528074	0.995486	-0.0444265	0.998739	0.0413166	0.998744	0.0857431	0.847081
Vitvi18g01114	2.2.1.4	major CHO metabolism.degradation.sucrose.hexokinase	hexokinase 1 | Chr4:14352338-14354865 REVERSE LENGTH=496 | 201606	-0.0575811	0.99976	0.026687	0.97549	-0.312392	0.999987	-0.150181	0.999318	-0.139842	0.99976	-0.258385	0.999249	-2.16583	1.61444e-08	-1.89086	1.71995e-07	-1.90636	6.5594e-08	0.318869	0.999363	0.0845769	0.965324	-0.234292	0.998179	0.0439002	0.779297	-0.174886	0.999984	-0.218786	0.731948	0.234601	0.999925	0.339388	0.999851	0.104787	0.967073	0.0335611	0.998739	-0.0666817	0.998744	-0.100243	0.949336
Vitvi04g00831	2.2.1.5	major CHO metabolism.degradation.sucrose.Susy	sucrose synthase 6 | Chr1:27584533-27588326 REVERSE LENGTH=942 | 201606	0.0233062	0.99976	0.329507	0.989799	-0.0260533	0.999987	0.125303	0.999318	-0.177624	0.99976	0.000362864	0.999477	6.77892	2.15357e-07	6.46628	3.86004e-07	6.77822	2.58978e-07	-0.539053	0.999363	0.132361	0.994325	0.671414	0.998179	-0.226415	0.8996	0.133056	0.999984	0.359472	0.694769	-0.845254	0.999925	0.181721	0.999851	1.02698	0.995486	0.0765116	0.998739	0.257996	0.994752	0.181485	0.930457
Vitvi07g00353	2.2.1.5	major CHO metabolism.degradation.sucrose.Susy	sucrose synthase 3 | Chr4:995166-998719 FORWARD LENGTH=809 | 201606	0.0471985	0.99976	-0.374493	0.884532	0.0667539	0.999987	-0.259846	0.999318	-0.0119714	0.99976	0.18875	0.999249	-1.59265	1.0441e-07	-1.95354	3.18184e-09	-1.74267	2.73321e-08	-0.33593	0.999363	-0.230283	0.892376	0.105647	0.998179	0.0249589	0.856567	-0.0802651	0.999984	-0.105224	0.820006	0.0857617	0.999925	-0.249838	0.999851	-0.3356	0.967073	-0.222916	0.998739	-0.528861	0.994752	-0.305945	0.675283
Vitvi11g00030	2.2.1.5	major CHO metabolism.degradation.sucrose.Susy	sucrose synthase 4 | Chr3:15179204-15182577 REVERSE LENGTH=808 | 201606	0.0858023	0.99976	-0.390749	0.828114	0.224638	0.999987	-0.954142	0.999318	-0.229606	0.99976	0.518839	0.999249	-0.942314	0.114171	-2.1263	0.00110201	-2.99227	4.68022e-05	-0.700041	0.999363	-1.16329	0.838603	-0.46325	0.986587	0.483944	0.407223	0.886661	0.999984	0.402717	0.764544	-0.22349	0.999925	-1.30213	0.999851	-1.07864	0.967073	-0.240592	0.998739	-0.58632	0.994752	-0.345728	0.8944
Vitvi17g01221	2.2.1.5	major CHO metabolism.degradation.sucrose.Susy	sucrose synthase 6 | Chr1:27584533-27588326 REVERSE LENGTH=942 | 201606	1.07995	0.99976	0.450364	0.897546	1.27624	0.999987	-0.343543	0.999318	-0.0831776	0.99976	0.228239	0.999249	7.82227	2.06635e-09	7.6125	3.34268e-09	7.47982	5.90403e-09	-0.0107323	0.999363	0.132361	0.994325	0.143094	0.998179	0.199034	0.38236	0.474808	0.999984	0.275774	0.675163	0.618852	0.999925	-0.0639343	0.999851	-0.682786	0.995486	-0.0613309	0.998739	-0.0969741	0.998744	-0.0356432	0.983579
Vitvi14g01692	2.2.1.99	major CHO metabolism.degradation.sucrose.misc	Sucrase/ferredoxin-like family protein | Chr3:10214276-10216681 REVERSE LENGTH=379 | 201606	0.0688334	0.99976	-0.0615943	0.735275	0.0949847	0.999987	-0.342663	0.999318	-0.0252955	0.99976	-0.12104	0.999249	-0.683062	0.000144709	-0.925132	2.60387e-06	-0.922544	2.98221e-06	-0.0803556	0.999363	-0.10238	0.938365	-0.0220239	0.957671	0.161715	0.624645	0.137103	0.999984	-0.0246125	0.952041	0.0500721	0.999925	-0.128531	0.999851	-0.178603	0.977862	-0.155653	0.998739	-0.084521	0.994752	0.0711317	0.915801
Vitvi19g00704	2.2.1.99	major CHO metabolism.degradation.sucrose.misc	Sucrase/ferredoxin-like family protein | Chr4:13427599-13429877 REVERSE LENGTH=443 | 201606	0.0794321	0.99976	-0.0764205	0.991799	-0.0973896	0.999987	0.0280351	0.999318	-0.0432418	0.99976	0.0733415	0.999249	0.029914	0.803604	0.0161291	0.89202	-0.0039937	0.975221	-0.155935	0.999363	-0.261565	0.838603	-0.105631	0.932618	-0.14215	0.210755	-0.227658	0.999984	-0.0855078	0.701401	-8.215e-05	0.999925	-0.0847437	0.999851	-0.0846615	0.983332	-0.070873	0.998739	-0.272964	0.994752	-0.202091	0.58855
Vitvi01g00932	2.2.2.1.1	major CHO metabolism.degradation.starch.starch cleavage.alpha amylase	alpha-amylase-like 3 | Chr1:26288518-26293003 REVERSE LENGTH=887 | 201606	-0.0551399	0.99976	-0.193425	0.812978	-0.0991365	0.999987	0.50368	0.999318	0.0677882	0.99976	-0.13714	0.999249	-1.79961	2.40823e-06	-1.62378	9.30025e-06	-0.659296	0.032655	0.0769026	0.999363	0.101389	0.982018	0.0244859	0.998179	-0.0989299	0.0688256	-1.03892	0.999984	-0.939994	0.110797	0.215188	0.999925	0.145385	0.999851	-0.069803	0.991679	0.336961	0.998739	-0.398104	0.998744	-0.735065	0.46263
Vitvi03g00500	2.2.2.1.1	major CHO metabolism.degradation.starch.starch cleavage.alpha amylase	redox responsive transcription factor 1 | Chr4:16451992-16452798 FORWARD LENGTH=268 | 201606	-0.877591	0.99976	-0.388761	0.752028	0.85205	0.999987	-2.44088	0.999318	-0.534303	0.99976	0.368888	0.999249	3.63411	0.0287607	4.27547	0.021247	0.729228	0.759773	0.693735	0.999363	0.752038	0.983294	0.0583032	0.998179	0.0523842	0.16607	3.65692	0.999984	3.60454	0.207873	0.204906	0.999925	-0.977603	0.999851	-1.18251	0.993737	-1.85419	0.998739	0.847157	0.998744	2.70135	0.615675
Vitvi03g01571	2.2.2.1.1	major CHO metabolism.degradation.starch.starch cleavage.alpha amylase	alpha-amylase-like protein | Chr4:12852109-12853825 REVERSE LENGTH=423 | 201606	-0.0903727	0.99976	-0.03958	0.971945	0.294389	0.999987	0.371173	0.999318	-0.730611	0.99976	-0.409358	0.999249	3.873	0.00279943	3.10469	0.00141959	2.91851	0.0107967	-1.81665	0.999363	-0.85089	0.948438	0.965764	0.890366	-1.04835	0.954768	0.1036	0.999984	1.15195	0.314261	-1.86745	0.999925	-1.23565	0.999851	0.631795	0.977862	0.0534363	0.998739	0.884131	0.998744	0.830695	0.747365
Vitvi14g01406	2.2.2.1.1	major CHO metabolism.degradation.starch.starch cleavage.alpha amylase	cysteine-rich RECEPTOR-like kinase | Chr4:12129485-12133157 FORWARD LENGTH=1043 | 201606	0.0231419	0.99976	0.0451229	0.977865	-0.0265013	0.999987	0.0768843	0.999318	0.0294055	0.99976	-0.0149769	0.999249	0.190159	0.309676	-0.0331786	0.864649	0.304451	0.100858	-0.00205379	0.999363	-0.133903	0.926781	-0.131849	0.933269	0.221284	0.409647	-0.248194	0.999984	-0.469478	0.158807	-0.0240348	0.999925	-0.0842594	0.999851	-0.0602246	0.991679	0.268763	0.998739	-0.156333	0.998744	-0.425096	0.478049
Vitvi18g00144	2.2.2.1.1	major CHO metabolism.degradation.starch.starch cleavage.alpha amylase	alpha-amylase-like 2 | Chr1:28561647-28563914 FORWARD LENGTH=413 | 201606	0.00430807	0.99976	-0.119008	0.967568	0.112703	0.999987	0.191273	0.999318	-0.321585	0.99976	-0.0292376	0.999249	-0.44536	0.132922	-0.161558	0.577414	-0.347231	0.227441	-0.121238	0.999363	-0.164431	0.948217	-0.0431924	0.90594	-0.405041	0.611726	-0.262559	0.999984	0.142481	0.812577	0.00207807	0.999925	-0.272825	0.999851	-0.274903	0.967073	0.107817	0.998739	-0.0420491	0.994752	-0.149867	0.900398
Vitvi03g01572	2.2.2.1.1	major CHO metabolism.degradation.starch.starch cleavage.alpha amylase	alpha-amylase-like protein | Chr4:12852109-12853825 REVERSE LENGTH=423 | 201606	0.0991476	0.99976	0.296103	0.994218	0.227064	0.999987	-0.104426	0.999318	0.221806	0.99976	0.100627	0.999249	0.822374	0.12631	0.45611	0.392784	0.541754	0.310463	-0.160368	0.999363	-0.0769786	0.994325	0.0833897	0.998179	0.205895	0.836521	0.203641	0.999984	-0.00225396	0.998555	-0.357323	0.999925	-0.204895	0.999851	0.152429	0.995486	-0.120336	0.999764	-0.00141177	0.998744	0.118924	0.959045
Vitvi02g00184	2.2.2.1.2	major CHO metabolism.degradation.starch.starch cleavage.beta amylase	beta-amylase 1 | Chr3:8641722-8644199 FORWARD LENGTH=575 | 201606	0.00143396	0.99976	0.0593208	0.982996	-0.0485318	0.999987	0.0454644	0.999318	0.086247	0.99976	-0.00411431	0.999249	0.246584	0.083822	0.153296	0.279467	0.132799	0.352907	0.0221444	0.999363	-0.0506392	0.977992	-0.0727836	0.978425	0.115432	0.820015	0.0631464	0.999984	-0.0522861	0.86708	-0.0357424	0.999925	-0.000673514	0.999851	0.0350689	0.999308	0.0746498	0.998739	0.112725	0.998744	0.0380753	0.954571
Vitvi02g00605	2.2.2.1.2	major CHO metabolism.degradation.starch.starch cleavage.beta amylase	chloroplast beta-amylase | Chr4:9605266-9607250 REVERSE LENGTH=548 | 201606	0.437193	0.99976	0.000353489	0.838766	0.0353244	0.999987	0.473287	0.999318	0.163028	0.99976	-0.35902	0.999249	1.34025	0.000211702	0.988356	0.00417517	1.59132	4.59823e-05	-0.432384	0.999363	-0.636806	0.838603	-0.204422	0.998179	-0.0804864	0.121382	-0.887871	0.999984	-0.807384	0.187969	0.00445502	0.999925	-0.234938	0.999851	-0.239393	0.985159	0.229772	0.998739	-0.055564	0.994752	-0.285336	0.810167
Vitvi02g01232	2.2.2.1.2	major CHO metabolism.degradation.starch.starch cleavage.beta amylase	beta-amylase 2 | Chr5:18353636-18356696 FORWARD LENGTH=687 | 201606	0.167968	0.99976	-0.0763303	0.971945	0.0989042	0.999987	0.0764793	0.999318	-0.0183419	0.99976	-0.161652	0.999249	-0.334105	0.0201665	-0.366426	0.0106501	-0.166256	0.233744	-0.142383	0.999363	-0.120644	0.905629	0.0217393	0.986587	-0.110062	0.19947	-0.288493	0.999984	-0.17843	0.479653	0.101915	0.999925	-0.0515807	0.999851	-0.153495	0.995486	-0.0152413	0.998739	-0.0503612	0.994752	-0.03512	0.958223
Vitvi19g02064	2.2.2.1.2	major CHO metabolism.degradation.starch.starch cleavage.beta amylase	NA	0.205741	0.99976	-1.54034	0.894545	2.3211	0.999987	-0.806738	0.999318	-1.01427	0.99976	0.854768	0.999249	4.57679	0.00208514	3.98313	0.00173804	5.56068	0.00150406	-0.88929	0.999363	2.17431	0.882336	3.0636	0.998179	-0.295628	0.340438	1.19041	0.999984	1.48604	0.259408	0.856788	0.999925	0.0589534	0.999851	-0.797834	0.996197	-0.0880988	0.998739	-0.471094	0.998744	-0.382995	0.893567
Vitvi05g00357	2.2.2.1.2	major CHO metabolism.degradation.starch.starch cleavage.beta amylase	beta-amylase 3 | Chr5:6226138-6227999 FORWARD LENGTH=536 | 201606	-0.152068	0.99976	-0.230806	0.981372	-0.239629	0.999987	0.0649122	0.999318	0.159302	0.99976	-0.308391	0.999249	-0.162261	0.368483	-0.315242	0.0786053	-0.326705	0.0709617	-0.0495764	0.999363	-0.0520722	0.986246	-0.00249573	0.998179	0.103405	0.73358	0.112371	0.999984	0.0089665	0.987512	0.0291619	0.999925	0.0354891	0.999851	0.00632722	0.995486	0.00901507	0.998739	0.485674	0.998744	0.476659	0.420057
Vitvi12g00558	2.2.2.1.2	major CHO metabolism.degradation.starch.starch cleavage.beta amylase	beta-amylase 5 | Chr4:8666852-8669357 REVERSE LENGTH=420 | 201606	0.326387	0.99976	-0.196419	0.969576	0.480806	0.999987	0.207816	0.999318	-0.375848	0.99976	0.0756289	0.999249	2.66057	7.64819e-05	1.91796	0.000515048	2.96146	5.42386e-06	-0.628487	0.999363	-0.168647	0.99221	0.45984	0.998179	0.114119	0.396001	-0.469538	0.999984	-0.583657	0.328518	-0.105681	0.999925	-0.323066	0.999851	-0.217385	0.991679	0.697783	0.998739	-0.337351	0.998744	-1.03513	0.374923
Vitvi15g01127	2.2.2.1.2	major CHO metabolism.degradation.starch.starch cleavage.beta amylase	beta-amylase 2 | Chr4:222422-224862 FORWARD LENGTH=542 | 201606	-0.2016	0.99976	-0.0212018	0.946402	-0.221043	0.999987	-0.102608	0.999318	-0.0407174	0.99976	-0.027248	0.999249	1.00542	4.09183e-08	1.11599	9.62365e-09	0.895226	2.9788e-07	0.262607	0.999363	0.0690709	0.956952	-0.193536	0.933944	0.152036	0.391788	0.179265	0.999984	0.0272295	0.929672	0.0822088	0.999925	0.0885135	0.999851	0.00630471	0.988056	0.090145	0.998739	0.103905	0.998744	0.01376	0.983717
Vitvi15g01128	2.2.2.1.2	major CHO metabolism.degradation.starch.starch cleavage.beta amylase	beta-amylase 7 | Chr2:18878674-18881824 REVERSE LENGTH=691 | 201606	-0.0258826	0.99976	-0.147673	0.99984	0.0916682	0.999987	-0.018842	0.999318	-0.217215	0.99976	-0.106747	0.999249	0.35628	0.0885211	0.420848	0.0419251	0.401494	0.0514136	-0.0588094	0.999363	-0.0744534	0.97836	-0.015644	0.998179	-0.123377	0.749167	-0.119667	0.999984	0.00371009	0.99324	0.0629814	0.999925	-0.192004	0.999851	-0.254986	0.974346	0.0749956	0.998739	-0.0317624	0.994752	-0.106758	0.895429
Vitvi19g00678	2.2.2.1.2	major CHO metabolism.degradation.starch.starch cleavage.beta amylase	cysteine-rich RECEPTOR-like kinase | Chr4:12129485-12133157 FORWARD LENGTH=1043 | 201606	0.0413803	0.99976	-0.385254	0.971945	-0.229049	0.999987	-0.13492	0.999318	0.106523	0.99976	-0.142912	0.999249	0.808731	0.00388696	0.374328	0.150309	0.646199	0.0118081	-0.225762	0.999363	-0.239413	0.906418	-0.0136508	0.972119	0.20864	0.871438	-0.0768809	0.999984	-0.285521	0.504314	0.200872	0.999925	0.031016	0.999851	-0.169856	0.995486	-0.0328027	0.998739	-0.0688892	0.996927	-0.0360865	0.974705
Vitvi13g01242	2.2.2.10	major CHO metabolism.degradation.starch.laforin like phosphoglucan phosphatase (SEX4)	cysteine-rich RECEPTOR-like kinase | Chr4:12129485-12133157 FORWARD LENGTH=1043 | 201606	-0.123059	0.99976	0.0190272	0.838766	-0.0949302	0.999987	0.330836	0.999318	0.115441	0.99976	-0.210332	0.999249	0.0886177	0.717689	0.376177	0.110328	0.843292	0.000993148	0.209716	0.999363	0.234315	0.891763	0.024599	0.998179	-0.077844	0.173881	-0.520359	0.999984	-0.442515	0.287527	0.0676296	0.999925	0.206186	0.999851	0.138556	0.977862	0.137551	0.998739	0.0208087	0.996927	-0.116742	0.906246
Vitvi01g00064	2.2.2.2	major CHO metabolism.degradation.starch.starch phosphorylase	Glycosyl transferase%2C family 35 | Chr3:11252871-11257587 FORWARD LENGTH=962 | 201606	-0.12699	0.99976	0.434938	0.979918	-0.0339384	0.999987	0.144522	0.999318	-0.272535	0.99976	-0.0257757	0.999249	2.10793	0.000258186	1.89499	0.00152346	3.00327	5.28345e-06	0.217564	0.999363	0.362765	0.951781	0.1452	0.947882	0.430498	0.358108	-0.532573	0.999984	-0.963071	0.154127	-0.344364	0.999925	0.269713	0.999851	0.614077	0.995486	0.847555	0.998739	-0.362275	0.994752	-1.20983	0.332028
Vitvi06g00583	2.2.2.2	major CHO metabolism.degradation.starch.starch phosphorylase	alpha-glucan phosphorylase 2 | Chr3:17301625-17306111 REVERSE LENGTH=841 | 201606	-0.154745	0.99976	-0.0599576	0.946402	0.0756494	0.999987	0.245995	0.999318	-0.176986	0.99976	-0.119307	0.999249	0.00615576	0.985821	0.408639	0.184937	1.09964	0.00106623	0.359084	0.999363	0.316737	0.888963	-0.0423474	0.998179	-0.0433992	0.130674	-0.776745	0.999984	-0.733346	0.186128	0.264297	0.999925	0.0863426	0.999851	-0.177954	0.995486	0.379581	0.998739	-0.411444	0.996927	-0.791025	0.440533
Vitvi10g00494	2.2.2.2	major CHO metabolism.degradation.starch.starch phosphorylase	cysteine-rich RECEPTOR-like kinase | Chr4:12129485-12133157 FORWARD LENGTH=1043 | 201606	-0.035188	0.99976	0.143012	0.99984	0.0263869	0.999987	0.0262071	0.999318	0.218268	0.99976	0.0545838	0.999249	0.520498	0.02809	0.392802	0.100826	0.680854	0.00497764	0.201305	0.999363	0.0774826	0.983892	-0.123822	0.904422	0.329001	0.854907	-0.0828733	0.999984	-0.411874	0.300425	0.0231048	0.999925	0.0159077	0.999851	-0.00719711	0.995486	0.13694	0.998739	-0.11125	0.998744	-0.24819	0.742351
Vitvi14g02032	2.2.2.2	major CHO metabolism.degradation.starch.starch phosphorylase	cysteine-rich RECEPTOR-like kinase | Chr4:12129485-12133157 FORWARD LENGTH=1043 | 201606	-0.293909	0.99976	-0.220864	0.971945	0.307797	0.999987	-0.178054	0.999318	0.156568	0.99976	0.239931	0.999249	-2.38793	1.17878e-08	-2.19336	5.45936e-08	-1.64598	2.96651e-06	0.289019	0.999363	0.404059	0.838603	0.11504	0.998179	0.0944425	0.534559	-0.337895	0.999984	-0.432338	0.453332	0.215974	0.999925	-0.197648	0.999851	-0.413622	0.981612	-0.240179	0.998739	-0.75588	0.994752	-0.515701	0.609269
Vitvi01g00681	2.2.2.3	major CHO metabolism.degradation.starch.glucan water dikinase	phosphoglucan%2C water dikinase | Chr4:12635761-12642631 FORWARD LENGTH=1278 | 201606	-0.0270866	0.99976	-0.216728	0.99134	0.321269	0.999987	0.061454	0.999318	-0.23726	0.99976	-0.160476	0.999249	-0.269124	0.250934	0.0193736	0.936901	0.482803	0.0438091	0.126801	0.999363	0.155976	0.932566	0.0291745	0.992077	-0.161696	0.126293	-0.595952	0.999984	-0.434255	0.291224	0.316443	0.999925	-0.19238	0.999851	-0.508823	0.977862	0.137018	0.998739	-0.374021	0.994752	-0.511039	0.507052
Vitvi05g01324	2.2.2.3	major CHO metabolism.degradation.starch.glucan water dikinase	cysteine-rich RECEPTOR-like kinase | Chr4:12129485-12133157 FORWARD LENGTH=1043 | 201606	-0.184643	0.99976	-0.209712	0.970939	0.0917508	0.999987	0.183281	0.999318	0.0371597	0.99976	-0.18345	0.999249	-1.25852	0.00031643	-1.16897	0.000653321	-0.399818	0.211235	0.203371	0.999363	0.224305	0.927045	0.0209343	0.998179	0.113823	0.206765	-0.634397	0.999984	-0.748221	0.182604	0.228439	0.999925	-0.0520892	0.999851	-0.280528	0.995486	0.259944	0.998739	-0.267666	0.994752	-0.527611	0.613144
Vitvi07g01830	2.2.2.4	major CHO metabolism.degradation.starch.D enzyme	disproportionating enzyme | Chr5:25925373-25928788 REVERSE LENGTH=576 | 201606	0.064738	0.99976	0.0439093	0.928764	-0.0487744	0.999987	0.355365	0.999318	-0.373332	0.99976	-0.0481263	0.999249	-2.60556	2.89353e-08	-1.91071	7.98613e-07	-1.67563	3.234e-06	0.0990071	0.999363	-0.0234948	0.994325	-0.122502	0.891451	-0.595837	0.117972	-0.953419	0.999984	-0.357582	0.56176	0.119836	0.999925	0.0900176	0.999851	-0.0298182	0.995486	0.13286	0.998739	-0.549928	0.998744	-0.682787	0.538044
Vitvi08g00930	2.2.2.4	major CHO metabolism.degradation.starch.D enzyme	disproportionating enzyme 2 | Chr2:17045368-17050779 FORWARD LENGTH=955 | 201606	-0.00874061	0.99976	0.00490132	0.902639	0.0166929	0.999987	0.266804	0.999318	0.0436366	0.99976	-0.390523	0.999249	1.10363	0.000274441	1.44884	8.5191e-06	1.78106	2.3035e-07	-0.00269281	0.999363	-0.267776	0.896648	-0.265083	0.914483	-0.347908	0.0667138	-0.945215	0.999984	-0.597307	0.184551	-0.0163347	0.999925	-0.293209	0.999851	-0.276875	0.967073	-0.12474	0.998739	-0.287888	0.994752	-0.163148	0.864611
Vitvi08g01353	2.2.2.4	major CHO metabolism.degradation.starch.D enzyme	Carbohydrate-binding-like fold | Chr5:105367-107045 FORWARD LENGTH=385 | 201606	-0.0615971	0.99976	0.145623	0.982996	0.0239275	0.999987	0.06944	0.999318	-0.132504	0.99976	0.0550013	0.999249	1.05638	3.96343e-05	1.2055	6.74273e-06	1.18106	8.04396e-06	0.028332	0.999363	-0.0721018	0.984576	-0.100434	0.998179	-0.120791	0.599298	-0.196781	0.999984	-0.0759902	0.874425	-0.178888	0.999925	-0.157626	0.999851	0.021262	0.985439	0.0811526	0.998739	-0.182342	0.998744	-0.263495	0.716687
Vitvi01g00052	2.2.2.6	major CHO metabolism.degradation.starch.transporter	Glucose-6-phosphate/phosphate translocator-like protein | Chr5:18698019-18700212 FORWARD LENGTH=297 | 201606	-0.256712	0.99976	0.149983	0.781216	0.181664	0.999987	-0.961031	0.999318	-0.408728	0.99976	0.988908	0.999249	2.71419	0.00136463	2.10949	0.01445	1.54504	0.0890954	0.153351	0.999363	0.35205	0.981332	0.198699	0.904548	0.75805	0.129121	1.5212	0.999984	0.763152	0.505263	-0.253344	0.999925	-0.0863266	0.999851	0.167017	0.995486	0.205747	0.998739	-0.428737	0.998744	-0.634484	0.745714
Vitvi01g00053	2.2.2.6	major CHO metabolism.degradation.starch.transporter	Glucose-6-phosphate/phosphate translocator-like protein | Chr5:18697606-18700212 FORWARD LENGTH=399 | 201606	-0.921349	0.99976	-0.32551	0.752028	0.335361	0.999987	-0.869615	0.999318	-0.242361	0.99976	-0.148677	0.999249	1.93165	0.00097911	2.43381	0.000451481	2.176	0.00361088	0.736596	0.999363	1.19804	0.838603	0.461449	0.998179	0.23444	0.201686	0.953697	0.999984	0.719258	0.38763	0.140757	0.999925	-0.0586646	0.999851	-0.199422	0.995486	-0.392814	0.998739	0.232759	0.998744	0.625573	0.700567
Vitvi10g00499	2.2.2.6	major CHO metabolism.degradation.starch.transporter	Glucose-6-phosphate/phosphate translocator-like protein | Chr5:18698019-18700212 FORWARD LENGTH=297 | 201606	-0.180201	0.99976	0.0754406	0.98141	-0.296168	0.999987	0.0903762	0.999318	-0.00436463	0.99976	-0.0033849	0.999249	2.1224	1.86977e-09	2.59555	4.03806e-11	2.38614	2.07704e-10	0.408919	0.999363	0.295075	0.851588	-0.113844	0.998179	-0.0642235	0.959353	0.0313357	0.999984	0.0955593	0.861076	0.153278	0.999925	0.411042	0.999851	0.257764	0.967073	0.0305172	0.998739	0.125097	0.994752	0.0945795	0.931718
Vitvi16g00033	2.2.2.6	major CHO metabolism.degradation.starch.transporter	root cap 1 (RCP1) | Chr5:5772796-5774944 REVERSE LENGTH=353 | 201606	-0.0181275	0.99976	-0.0514657	0.956758	-0.0226709	0.999987	0.163824	0.999318	-0.0641684	0.99976	-0.0866265	0.999249	0.277467	0.222374	0.284177	0.212451	0.648747	0.00581954	0.119163	0.999363	0.0389359	0.994325	-0.0802267	0.998179	0.112453	0.357488	-0.332344	0.999984	-0.444797	0.257831	0.152501	0.999925	0.0434792	0.999851	-0.109022	0.995486	0.340445	0.998739	-0.0818933	0.998744	-0.422338	0.571199
Vitvi13g00692	2.2.2.9	major CHO metabolism.degradation.starch.limit dextrinase/pullulanase	cysteine-rich RECEPTOR-like kinase | Chr4:12129485-12133157 FORWARD LENGTH=1043 | 201606	-0.156583	0.99976	0.0466789	0.897546	-0.151264	0.999987	0.290643	0.999318	0.113839	0.99976	0.108199	0.999249	-0.765669	0.00532322	-0.496989	0.0658228	-0.0409509	0.881948	0.309274	0.999363	0.355084	0.839576	0.0458101	0.998179	0.0405935	0.404987	-0.369634	0.999984	-0.410228	0.391361	0.106012	0.999925	0.349765	0.999851	0.243753	0.967073	0.217397	0.998739	-0.187191	0.994752	-0.404588	0.626179
Vitvi01g00714	3.1.1.1	minor CHO metabolism.raffinose family.galactinol synthases.known	galactinol synthase 4 | Chr1:22279181-22280454 REVERSE LENGTH=334 | 201606	0.486854	0.99976	-0.402554	0.998659	0.332961	0.999987	0.0480578	0.999318	-0.140065	0.99976	-0.146858	0.999249	11.3342	1.13756e-15	10.8518	1.6878e-16	10.1758	3.21426e-17	-0.873121	0.999363	-1.24523	0.838603	-0.372105	0.935276	-0.390672	0.9027	-0.0867885	0.999984	0.303883	0.631563	0.0162864	0.999925	-1.09133	0.999851	-1.10762	0.967073	-0.202549	0.998739	0.108127	0.994752	0.310676	0.785033
Vitvi05g00170	3.1.1.1	minor CHO metabolism.raffinose family.galactinol synthases.known	galactinol synthase 3 | Chr1:3019888-3021214 FORWARD LENGTH=334 | 201606	-0.505015	0.99976	-1.1346	0.938198	1.55891	0.999987	1.45911	0.999318	-0.050623	0.99976	1.0887	0.999249	3.71029	0.128755	4.25657	0.0574042	6.81765	0.00278425	-1.06737	0.999363	0.660682	0.992536	1.72806	0.961077	-1.61365	0.325424	-2.44667	0.999984	-0.83302	0.723335	-0.43779	0.999925	-1.40324	0.999851	-0.965452	0.991679	-0.103912	0.998739	-2.07626	0.998744	-1.97234	0.552671
Vitvi07g02242	3.1.1.1	minor CHO metabolism.raffinose family.galactinol synthases.known	galactinol synthase 1 | Chr2:19369049-19370372 REVERSE LENGTH=344 | 201606	-0.359328	0.99976	-1.39063	0.989067	0.966947	0.999987	0.190448	0.999318	-0.828039	0.99976	0.343436	0.999249	2.30735	0.0209496	1.98871	0.0166294	2.3378	0.0200606	-0.877684	0.999363	0.11448	0.994325	0.992164	0.969634	-0.55905	0.960261	0.0840305	0.999984	0.64308	0.584006	0.153621	0.999925	-1.21179	0.999851	-1.36542	0.967073	0.459437	0.998739	-0.0689579	0.994752	-0.528395	0.81443
Vitvi07g00457	3.1.1.1	minor CHO metabolism.raffinose family.galactinol synthases.known	galactinol synthase 1 | Chr2:19369049-19370372 REVERSE LENGTH=344 | 201606	-0.631601	0.99976	-0.947907	0.981697	1.03895	0.999987	0.258359	0.999318	-0.91418	0.99976	-0.0594063	0.999249	2.39536	0.050076	2.02265	0.0479883	2.4086	0.0342318	-0.840075	0.999363	-0.211814	0.994325	0.628261	0.998179	-0.467371	0.88802	-0.22506	0.999984	0.242311	0.875653	-0.523769	0.999925	-1.88237	0.999851	-1.3586	0.967073	0.705168	0.998739	0.0927048	0.994752	-0.612463	0.824206
Vitvi14g00063	3.1.1.1	minor CHO metabolism.raffinose family.galactinol synthases.known	galactinol synthase 1 | Chr2:19369049-19370372 REVERSE LENGTH=344 | 201606	0.0367656	0.99976	-0.145934	0.928764	-0.575998	0.999987	-0.709666	0.999318	0.723365	0.99976	1.06376	0.999249	-0.917408	0.128036	-2.38453	0.00141761	-2.52646	0.00692124	-0.482449	0.999363	0.418912	0.918608	0.901361	0.932618	0.984671	0.177992	2.02797	0.999984	1.0433	0.58495	-0.299749	0.999925	1.03168	0.999851	1.33142	0.967073	-0.44836	0.998739	0.254543	0.994752	0.702903	0.80174
Vitvi14g00065	3.1.1.1	minor CHO metabolism.raffinose family.galactinol synthases.known	galactinol synthase 1 | Chr2:19369049-19370372 REVERSE LENGTH=344 | 201606	-0.32081	0.99976	-0.149896	0.87893	-0.404657	0.999987	-1.14077	0.999318	0.50615	0.99976	0.773987	0.999249	-2.055	0.00234148	-3.09038	8.69011e-05	-3.7781	0.000346394	-0.434103	0.999363	0.311106	0.926781	0.745208	0.988818	0.601272	0.229577	2.0342	0.999984	1.43293	0.475028	-0.605017	0.999925	0.394953	0.999851	0.999969	0.977862	-1.04564	0.998739	0.119447	0.994752	1.16509	0.718558
Vitvi14g02461	3.1.1.1	minor CHO metabolism.raffinose family.galactinol synthases.known	galactinol synthase 1 | Chr2:19369049-19370372 REVERSE LENGTH=344 | 201606	0.00539074	0.99976	0.326815	0.943564	-0.451338	0.999987	-0.500758	0.999318	0.163795	0.99976	0.165043	0.999249	-1.5725	0.00335538	-2.46928	5.78766e-05	-3.02091	4.98958e-05	-0.392515	0.999363	-0.188578	0.965919	0.203937	0.975986	0.50427	0.259384	1.25984	0.999984	0.755566	0.577569	-0.713939	0.999925	0.268151	0.999851	0.982089	0.988757	-0.160283	0.998739	0.594035	0.994752	0.754318	0.747365
Vitvi10g02295	3.1.2.2	minor CHO metabolism.raffinose family.raffinose synthases.putative	seed imbibition 2 | Chr3:21289725-21292694 REVERSE LENGTH=565 | 201606	-0.0427846	0.99976	0.291544	0.989067	0.243518	0.999987	0.0627007	0.999318	0.0453614	0.99976	0.00263894	0.999249	6.41772	1.8215e-16	6.57098	1.6878e-16	6.48497	5.21831e-17	0.171205	0.999363	0.0795989	0.991686	-0.0916064	0.998179	0.0179421	0.985276	0.0123431	0.999984	-0.00559897	0.99151	-0.163123	0.999925	-0.206704	0.999851	-0.0435806	0.986806	0.0352814	0.998739	0.0724049	0.998744	0.0371235	0.973718
Vitvi00g01259	3.1.2.2	minor CHO metabolism.raffinose family.raffinose synthases.putative	seed imbibition 1 | Chr1:20835507-20838707 REVERSE LENGTH=754 | 201606	0.492579	0.99976	-0.0587184	0.99984	1.44927	0.999987	0.0293026	0.999318	0.104133	0.99976	-0.0586306	0.999249	9.27776	7.50007e-07	8.86857	1.48288e-06	9.83089	3.12221e-07	-0.172541	0.999363	0.378017	0.994325	0.550558	0.986973	0.236655	0.761135	-0.175115	0.999984	-0.41177	0.453332	0.378757	0.999925	-0.578676	0.999851	-0.957433	0.995486	0.161824	0.998739	-0.0871816	0.998744	-0.249006	0.814864
Vitvi07g00431	3.1.2.2	minor CHO metabolism.raffinose family.raffinose synthases.putative	stachyose synthase | Chr4:854073-857094 REVERSE LENGTH=923 | 201606	-0.169194	0.99976	-0.81346	0.854964	1.49776	0.999987	0.844807	0.999318	0.41024	0.99976	-0.428238	0.999249	1.3933	0.136389	1.49596	0.0594548	2.76508	0.0039188	-0.507414	0.999363	0.31264	0.988041	0.820054	0.964014	-0.610082	0.287023	-1.05915	0.999984	-0.449065	0.675467	0.136853	0.999925	-1.35432	0.999851	-1.49117	0.967073	-0.175516	0.998739	0.213898	0.994752	0.389414	0.846681
Vitvi08g01890	3.1.2.2	minor CHO metabolism.raffinose family.raffinose synthases.putative	seed imbibition 2 | Chr3:21288982-21292694 REVERSE LENGTH=773 | 201606	0.112986	0.99976	0.0524797	0.735562	0.290477	0.999987	-0.538358	0.999318	-0.0633141	0.99976	0.317268	0.999249	-2.13605	2.39698e-08	-2.07204	3.98778e-08	-2.4618	2.29433e-09	0.00971094	0.999363	-0.212293	0.926777	-0.222004	0.998179	-0.0542958	0.828927	0.113458	0.999984	0.167754	0.751079	0.0702169	0.999925	-0.389784	0.999851	-0.460001	0.967073	-0.52934	0.998739	-0.742168	0.994752	-0.212828	0.819741
Vitvi11g00513	3.1.2.2	minor CHO metabolism.raffinose family.raffinose synthases.putative	Raffinose synthase family protein | Chr5:6833730-6836635 FORWARD LENGTH=844 | 201606	-0.0178305	0.99976	-0.369362	0.920332	0.23897	0.999987	-0.27074	0.999318	-0.554083	0.99976	0.228451	0.999249	-3.75977	4.25725e-13	-3.59762	5.63778e-13	-3.46358	1.31194e-12	-0.318457	0.999363	-0.208608	0.917212	0.10985	0.878521	-0.480607	0.240836	-0.504795	0.999984	-0.0241881	0.974542	0.0330744	0.999925	-0.465409	0.999851	-0.498483	0.967073	-0.197264	0.998739	-1.00399	0.994752	-0.806722	0.354887
Vitvi14g01717	3.1.2.2	minor CHO metabolism.raffinose family.raffinose synthases.putative	Raffinose synthase family protein | Chr5:16161720-16165085 FORWARD LENGTH=783 | 201606	-0.362682	0.99976	0.145815	0.752028	0.0792033	0.999987	0.889421	0.999318	0.48713	0.99976	-0.0111859	0.999249	2.04279	0.00713502	2.51316	0.000993065	3.63932	4.00621e-05	-0.0206056	0.999363	0.454664	0.957407	0.475269	0.957671	-0.490979	0.138452	-1.14187	0.999984	-0.650889	0.414266	-0.529103	0.999925	0.0127783	0.999851	0.541881	0.998603	-0.0886884	0.998739	-0.241262	0.996884	-0.152573	0.936013
Vitvi17g00885	3.1.2.2	minor CHO metabolism.raffinose family.raffinose synthases.putative	Raffinose synthase family protein | Chr5:16161720-16165085 FORWARD LENGTH=783 | 201606	0.0233062	0.99976	-0.0779569	0.99984	-0.0260533	0.999987	-0.0436171	0.999318	-1.56666	0.99976	-0.368483	0.999249	7.89231	0.000118071	9.29573	1.32111e-05	8.08543	8.7115e-05	0.517589	0.999363	-0.395959	0.994325	-0.913548	0.878521	-0.885829	0.489884	-0.589075	0.999984	0.296754	0.742413	0.618852	0.999925	-0.3466	0.999851	-0.965452	0.995486	0.637217	0.998739	-0.264209	0.998744	-0.901426	0.621832
Vitvi17g00957	3.1.2.2	minor CHO metabolism.raffinose family.raffinose synthases.putative	seed imbibition 2 | Chr3:21288982-21292694 REVERSE LENGTH=773 | 201606	0.302986	0.99976	0.0638833	0.94808	-0.0155929	0.999987	0.214351	0.999318	0.18573	0.99976	-0.0244666	0.999249	0.514301	0.0913105	0.351847	0.202012	0.472312	0.0865662	-0.380467	0.999363	-0.328452	0.884884	0.0520154	0.978869	-0.218012	0.529601	-0.286462	0.999984	-0.0684495	0.908522	-0.141364	0.999925	-0.00987274	0.999851	0.131492	0.99618	-0.189391	0.998739	-0.0476444	0.998744	0.141747	0.884928
Vitvi19g00768	3.1.2.2	minor CHO metabolism.raffinose family.raffinose synthases.putative	seed imbibition 1 | Chr1:20835507-20838707 REVERSE LENGTH=754 | 201606	0.157051	0.99976	0.0230698	0.8412	0.13669	0.999987	-0.948663	0.999318	0.0760462	0.99976	-0.0630424	0.999249	0.035673	0.95688	-0.817654	0.1755	-0.75204	0.196258	-0.452904	0.999363	-0.542112	0.896125	-0.0892086	0.998179	0.400423	0.843616	0.2456	0.999984	-0.154823	0.918448	-0.318922	0.999925	-0.521751	0.999851	-0.202828	0.967073	-0.624286	0.998739	-0.64002	0.998744	-0.0157345	0.997202
Vitvi10g00674	3.2.1	minor CHO metabolism.trehalose.TPS	cysteine-rich RECEPTOR-like kinase | Chr4:12129485-12133157 FORWARD LENGTH=1043 | 201606	0.153323	0.99976	-0.0362626	0.912263	0.0081182	0.999987	0.40678	0.999318	-0.374485	0.99976	-0.43483	0.999249	6.62685	0.00011294	6.04076	9.52452e-05	6.87166	9.70297e-06	-0.635092	0.999363	-0.721528	0.976641	-0.0864365	0.998179	-0.0489951	0.137104	-0.96633	0.999984	-0.917335	0.189068	-0.445507	0.999925	-0.576324	0.999851	-0.130817	0.995486	0.732269	0.998739	-0.12472	0.998744	-0.85699	0.514836
Vitvi19g00026	3.2.1	minor CHO metabolism.trehalose.TPS	trehalose-6-phosphate synthase | Chr1:29552495-29557482 REVERSE LENGTH=942 | 201606	0.0373905	0.99976	-0.109811	0.880298	0.221361	0.999987	-0.296289	0.999318	0.0400264	0.99976	0.164105	0.999249	3.40355	6.89855e-10	2.84838	5.91212e-09	2.99085	4.21614e-09	-0.265536	0.999363	-0.0328412	0.994325	0.232695	0.937611	0.28963	0.342106	0.379852	0.999984	0.0902225	0.869679	-0.118335	0.999925	-0.216812	0.999851	-0.0984769	0.991679	-0.0466857	0.998739	-0.0805419	0.998744	-0.0338562	0.978638
Vitvi02g01701	3.2.2	minor CHO metabolism.trehalose.TPP	Haloacid dehalogenase-like hydrolase (HAD) superfamily protein | Chr4:7365480-7367346 REVERSE LENGTH=368 | 201606	-0.269586	0.99976	-0.529724	0.823593	0.0266764	0.999987	-0.794483	0.999318	-0.342728	0.99976	0.0272022	0.999249	2.19482	0.00328761	0.541254	0.324433	0.16319	0.819338	-1.41383	0.999363	-0.86452	0.882336	0.549313	0.998179	0.239736	0.201089	1.16711	0.999984	0.927377	0.362606	-1.15369	0.999925	-1.16078	0.999851	-0.00708789	0.967073	-0.212019	0.998739	0.345428	0.999159	0.557447	0.787131
Vitvi02g00514	3.2.2	minor CHO metabolism.trehalose.TPP	Haloacid dehalogenase-like hydrolase (HAD) superfamily protein | Chr4:7365480-7367346 REVERSE LENGTH=368 | 201606	0.521551	0.99976	0.0613861	0.943198	-0.248661	0.999987	-0.440326	0.999318	-0.327533	0.99976	-0.558242	0.999249	2.19024	0.00675604	0.825257	0.133835	0.129945	0.818846	-1.56164	0.999363	-1.84316	0.838603	-0.281517	0.998179	-0.196654	0.831487	0.217141	0.999984	0.413795	0.666014	-1.10147	0.999925	-1.07294	0.999851	0.02853	0.967073	-0.309447	0.998739	0.335057	0.998744	0.644504	0.739546
Vitvi07g01365	3.2.2	minor CHO metabolism.trehalose.TPP	Haloacid dehalogenase-like hydrolase (HAD) superfamily protein | Chr5:26020411-26022077 REVERSE LENGTH=325 | 201606	0.120124	0.99976	-0.247708	0.897546	1.03324	0.999987	-0.47173	0.999318	0.217247	0.99976	-0.278765	0.999249	7.62656	3.07264e-05	6.08145	1.65926e-05	5.69683	2.23307e-05	-1.40752	0.999363	-1.44735	0.923047	-0.0398389	0.998179	0.137591	0.516678	0.482375	0.999984	0.344785	0.687287	-1.03968	0.999925	-2.36047	0.999851	-1.32078	0.967073	-0.551387	0.998739	0.289411	0.994752	0.840798	0.565379
Vitvi16g00712	3.2.2	minor CHO metabolism.trehalose.TPP	Haloacid dehalogenase-like hydrolase (HAD) superfamily protein | Chr5:20902266-20904292 FORWARD LENGTH=385 | 201606	0.0151442	0.99976	0.0194639	0.979918	0.373843	0.999987	-0.167045	0.999318	0.395105	0.99976	-0.153264	0.999249	4.97935	7.00002e-11	4.20133	6.12309e-10	4.31667	6.22485e-10	-0.366937	0.999363	0.0146221	0.996784	0.381559	0.957671	0.411088	0.296366	0.677303	0.999984	0.266216	0.737054	-0.371257	0.999925	-0.344077	0.999851	0.0271798	0.985439	-0.151063	0.998739	0.663522	0.998744	0.814585	0.536022
Vitvi01g00509	3.2.3	minor CHO metabolism.trehalose.potential TPS/TPP	UDP-Glycosyltransferase / trehalose-phosphatase family protein | Chr1:25497493-25500241 FORWARD LENGTH=860 | 201606	-0.187249	0.99976	-0.119346	0.972027	-0.39569	0.999987	0.110214	0.999318	0.193139	0.99976	-0.333456	0.999249	-0.863136	0.000438336	-0.806459	0.000806101	-0.537928	0.0164396	0.0161718	0.999363	-0.122134	0.950324	-0.138306	0.998179	-0.0405056	0.216727	-0.447342	0.999984	-0.406836	0.302082	-0.0517317	0.999925	0.0863065	0.999851	0.138038	0.995486	-0.123431	0.998739	-0.00367144	0.99638	0.119759	0.895627
Vitvi01g00793	3.2.3	minor CHO metabolism.trehalose.potential TPS/TPP	trehalose phosphate synthase | Chr1:22177246-22180073 REVERSE LENGTH=861 | 201606	0.134004	0.99976	-0.265287	0.897291	0.0944853	0.999987	-0.310551	0.999318	0.138444	0.99976	-0.14827	0.999249	-1.7255	2.16565e-07	-2.42279	1.07258e-09	-1.88165	7.24567e-08	-0.28696	0.999363	-0.00717929	0.996661	0.279781	0.904422	0.410333	0.783009	0.148972	0.999984	-0.261361	0.640822	0.112332	0.999925	0.0323399	0.999851	-0.0799917	0.995486	-0.0386624	0.998739	-0.0133094	0.998744	0.025353	0.987904
Vitvi02g00729	3.2.3	minor CHO metabolism.trehalose.potential TPS/TPP	trehalose phosphatase/synthase 5 | Chr4:9877055-9880084 FORWARD LENGTH=862 | 201606	0.105196	0.99976	-0.0931467	0.972027	0.345821	0.999987	-0.150937	0.999318	-0.324031	0.99976	-0.387942	0.999249	-1.16872	8.32972e-05	-1.32852	1.3735e-05	-1.13074	9.51714e-05	-0.131446	0.999363	-0.0907522	0.972757	0.0406939	0.998179	0.0283558	0.816929	-0.128729	0.999984	-0.157085	0.783768	0.0668967	0.999925	-0.331377	0.999851	-0.398274	0.967073	0.20145	0.998739	0.108277	0.994752	-0.0931737	0.947435
Vitvi17g00778	3.2.3	minor CHO metabolism.trehalose.potential TPS/TPP	trehalose-phosphatase/synthase 9 | Chr1:8432695-8435506 FORWARD LENGTH=867 | 201606	0.212348	0.99976	-0.112606	0.983998	-0.339937	0.999987	-0.321674	0.999318	1.67091	0.99976	-1.44245	0.999249	-2.99704	0.000265097	-5.21758	1.08728e-05	-3.4488	3.38488e-05	-0.462763	0.999363	-0.554734	0.839576	-0.0919714	0.904117	1.75778	0.965812	-0.10298	0.999984	-1.86076	0.369902	-0.137808	0.999925	-0.00244975	0.999851	0.135359	0.999105	-0.234804	0.998739	1.0178	0.998744	1.2526	0.748494
Vitvi10g00625	3.2.3	minor CHO metabolism.trehalose.potential TPS/TPP	trehalose-phosphatase/synthase 7 | Chr1:1955413-1958153 FORWARD LENGTH=851 | 201606	0.205074	0.99976	-0.140199	0.998732	0.0654325	0.999987	-0.0289307	0.999318	0.0200387	0.99976	-0.215004	0.999249	-0.0537851	0.79858	-0.355462	0.0745451	0.0940654	0.64302	-0.246773	0.999363	-0.215531	0.882336	0.0312423	0.998179	0.0549032	0.249595	-0.363381	0.999984	-0.418285	0.229709	0.0984995	0.999925	-0.0758896	0.999851	-0.174389	0.995486	0.0059338	0.998739	-0.177308	0.994752	-0.183242	0.788308
Vitvi02g00191	3.2.4	minor CHO metabolism.trehalose.trehalase	trehalase 1 | Chr4:12488242-12491060 FORWARD LENGTH=626 | 201606	0.177879	0.99976	-0.000481684	0.884102	0.264922	0.999987	0.74844	0.999318	-0.126322	0.99976	-0.618835	0.999249	-5.2994	8.19853e-11	-4.5682	1.12825e-11	-4.72504	1.74201e-11	-0.281122	0.999363	-0.297714	0.838603	-0.0165928	0.886636	-1.01232	0.391302	-0.872076	0.999984	0.14024	0.910001	-0.102761	0.999925	-0.384757	0.999851	-0.281996	0.967073	-0.137554	0.998739	0.495199	0.994752	0.632753	0.756103
Vitvi11g01277	3.3	minor CHO metabolism.sugar alcohols	FGGY family of carbohydrate kinase | Chr4:14831913-14834798 FORWARD LENGTH=499 | 201606	-0.00646664	0.99976	-0.104497	0.958984	-0.070815	0.999987	0.0888725	0.999318	0.164813	0.99976	0.0738122	0.999249	0.537809	0.000211503	0.587657	7.47045e-05	0.542549	0.000188823	0.0251135	0.999363	-0.00244071	0.997894	-0.0275542	0.998179	-0.0247347	0.985401	-0.00718053	0.999984	0.0175542	0.958073	0.123144	0.999925	0.0619077	0.999851	-0.0612362	0.991679	-0.100675	0.998739	0.00787971	0.998744	0.108555	0.803049
Vitvi16g01858	3.3	minor CHO metabolism.sugar alcohols	GroES-like zinc-binding alcohol dehydrogenase family protein | Chr5:21111820-21113284 FORWARD LENGTH=364 | 201606	0.387772	0.99976	-1.14499	0.954174	0.664686	0.999987	0.263467	0.999318	0.0969413	0.99976	-0.207582	0.999249	2.64828	0.00017678	1.44178	0.00091284	1.86044	0.000415788	-1.78255	0.999363	-0.977145	0.844103	0.805402	0.881968	-0.576048	0.782655	-0.189306	0.999984	0.386742	0.528744	-0.249784	0.999925	-1.25406	0.999851	-1.00427	0.967073	-0.409523	0.998739	0.281742	0.994752	0.691265	0.533771
Vitvi16g00929	3.3	minor CHO metabolism.sugar alcohols	GroES-like zinc-binding alcohol dehydrogenase family protein | Chr5:21111820-21113284 FORWARD LENGTH=364 | 201606	0.0871862	0.99976	-0.270987	0.970952	-0.0457828	0.999987	0.0917657	0.999318	-0.0938384	0.99976	-0.229172	0.999249	-0.0660285	0.68587	-0.104765	0.514127	-0.127558	0.426065	-0.235	0.999363	-0.19184	0.87036	0.0431596	0.932618	-0.196263	0.63983	-0.130311	0.999984	0.065952	0.846332	0.123173	0.999925	-0.058871	0.999851	-0.182044	0.995486	-0.0106587	0.998739	0.190627	0.994752	0.201286	0.705387
Vitvi17g00279	3.4.2	minor CHO metabolism.myo-inositol.InsP kinases	inositol polyphosphate kinase 2 beta | Chr5:24813916-24814818 REVERSE LENGTH=300 | 201606	-0.0557976	0.99976	0.0405646	0.997554	0.0206312	0.999987	-0.025216	0.999318	0.00611461	0.99976	0.231012	0.999249	-0.167138	0.282263	-0.0293884	0.857542	-0.0194631	0.910039	0.227014	0.999363	0.356391	0.838603	0.129377	0.998179	0.0892645	0.418475	0.208716	0.999984	0.119451	0.69895	0.130652	0.999925	0.279962	0.999851	0.14931	0.967073	0.0579339	0.998739	-0.0475119	0.994752	-0.105446	0.856317
Vitvi18g00994	3.4.2	minor CHO metabolism.myo-inositol.InsP kinases	inositol-pentakisphosphate 2-kinase 1 | Chr5:17167073-17169337 FORWARD LENGTH=451 | 201606	0.0722371	0.99976	0.129101	0.99984	-0.0288847	0.999987	0.0146227	0.999318	-0.0191908	0.99976	0.0947747	0.999249	0.202108	0.112756	0.334918	0.0109476	0.0866243	0.500252	0.148347	0.999363	-0.0202069	0.994325	-0.168554	0.998179	0.0155375	0.672187	0.0952767	0.999984	0.0797392	0.748499	0.0914834	0.999925	0.0809149	0.999851	-0.0105685	0.986842	0.0493511	0.998739	0.0151248	0.998744	-0.0342263	0.953226
Vitvi07g01777	3.4.3	minor CHO metabolism.myo-inositol.InsP synthases	myo-inositol-1-phosphate synthase 3 | Chr5:3187538-3190161 REVERSE LENGTH=510 | 201606	-0.421436	0.99976	0.34466	0.967568	-0.0282898	0.999987	-0.254193	0.999318	-0.0817572	0.99976	0.0382923	0.999249	2.4159	5.60351e-07	2.89559	1.86221e-08	2.38622	5.19214e-07	0.857655	0.999363	0.498163	0.844103	-0.359491	0.964014	0.37796	0.414254	0.527845	0.999984	0.149885	0.860868	0.0915587	0.999925	0.105017	0.999851	0.0134582	0.995486	0.205524	0.998739	0.235359	0.998744	0.0298358	0.99048
Vitvi09g00246	3.4.4	minor CHO metabolism.myo-inositol.myo-inositol oxygenases	myo-inositol oxygenase 1 | Chr1:4968376-4969954 REVERSE LENGTH=309 | 201606	0.144374	0.99976	-0.315782	0.99984	-0.067921	0.999987	0.0562202	0.999318	-0.465506	0.99976	1.42356	0.999249	-6.21803	1.11535e-08	-5.97378	7.65448e-10	-6.97705	5.89235e-09	-0.43692	0.999363	-0.391971	0.85049	0.0449495	0.987996	-0.681171	0.870758	0.367049	0.999984	1.04822	0.579787	0.0232358	0.999925	-0.179676	0.999851	-0.202912	0.990182	-0.159445	0.998739	-1.00029	0.994857	-0.840849	0.777489
Vitvi01g00140	3.4.5	minor CHO metabolism.myo-inositol.inositol phosphatase	myo-inositol monophosphatase like 1 | Chr1:11144861-11146800 FORWARD LENGTH=371 | 201606	-0.0681822	0.99976	0.185455	0.982183	0.0120388	0.999987	-0.0765056	0.999318	-0.0966219	0.99976	0.140482	0.999249	1.16581	8.18122e-05	1.25478	7.40797e-05	1.38933	1.46703e-05	0.3582	0.999363	0.343201	0.876855	-0.0149987	0.945241	0.269229	0.789429	0.119684	0.999984	-0.149545	0.749207	0.104563	0.999925	0.26298	0.999851	0.158418	0.977862	0.289345	0.998739	-0.0973035	0.998744	-0.386649	0.614528
Vitvi03g00287	3.4.5	minor CHO metabolism.myo-inositol.inositol phosphatase	inositol monophosphatase family protein | Chr4:18225578-18227901 REVERSE LENGTH=346 | 201606	-0.0291287	0.99976	0.22511	0.980126	0.0999395	0.999987	-0.0532214	0.999318	0.1757	0.99976	0.114614	0.999249	-0.11422	0.409315	0.082117	0.573309	-0.125126	0.374228	0.340457	0.999363	0.144543	0.884884	-0.195914	0.957671	0.14412	0.51122	0.155449	0.999984	0.011329	0.977851	0.0862177	0.999925	0.0154748	0.999851	-0.0707429	0.995486	-0.0848012	0.998739	-0.0123861	0.998744	0.0724151	0.894703
Vitvi01g01440	3.5	minor CHO metabolism.others	NAD(P)-linked oxidoreductase superfamily protein | Chr2:15834888-15836390 FORWARD LENGTH=283 | 201606	-0.0260084	0.99976	-0.0328569	0.894545	0.0677171	0.999987	-0.201161	0.999318	0.29807	0.99976	-0.139654	0.999249	-1.27865	1.3355e-08	-1.3968	2.71369e-09	-0.821243	6.6572e-06	-0.0214504	0.999363	0.0256903	0.994325	0.0471407	0.998179	0.0966989	0.124062	-0.431713	0.999984	-0.528412	0.105106	-0.0146019	0.999925	-0.0680352	0.999851	-0.0534333	0.991679	-0.402531	0.998739	-0.493219	0.998744	-0.0906875	0.887359
Vitvi03g00056	3.5	minor CHO metabolism.others	NAD(P)-linked oxidoreductase superfamily protein | Chr2:9103408-9105116 REVERSE LENGTH=309 | 201606	-0.187497	0.99976	0.0823985	0.995185	0.10526	0.999987	0.0374861	0.999318	-0.279303	0.99976	-0.0684932	0.999249	-0.245513	0.169611	0.241338	0.176668	0.0380136	0.844617	0.282572	0.999363	0.428916	0.838603	0.146345	0.945296	-0.204278	0.651532	0.14539	0.999984	0.349669	0.26509	0.0126759	0.999925	0.136159	0.999851	0.123483	0.981612	0.112511	0.998739	0.251369	0.994857	0.138859	0.827524
Vitvi03g00063	3.5	minor CHO metabolism.others	pfkB-like carbohydrate kinase family protein | Chr1:18265070-18267034 FORWARD LENGTH=378 | 201606	-0.0966121	0.99976	0.101107	0.88936	0.131331	0.999987	-0.248909	0.999318	-0.0616549	0.99976	0.0607459	0.999249	-0.964208	1.18575e-05	-0.646549	0.00122812	-0.486103	0.0108451	0.280591	0.999363	0.318197	0.838603	0.0376059	0.998179	-0.0370671	0.65721	-0.159907	0.999984	-0.12284	0.756775	0.082872	0.999925	0.0902545	0.999851	0.00738254	0.991679	-0.224321	0.998739	-0.469562	0.998744	-0.245241	0.712128
Vitvi03g00361	3.5	minor CHO metabolism.others	LOW protein: PPR containing-like protein | Chr3:6496198-6498234 FORWARD LENGTH=678 | 201606	0.406185	0.99976	-0.128259	0.969576	0.679199	0.999987	0.258796	0.999318	0.513938	0.99976	0.359167	0.999249	1.36281	0.0127862	0.732155	0.207688	2.14011	0.000280962	0.148603	0.999363	0.384079	0.942989	0.235475	0.891129	0.779263	0.581573	-0.393214	0.999984	-1.17248	0.158807	0.683048	0.999925	0.111065	0.999851	-0.571983	0.995486	0.524121	0.998739	-0.493585	0.994752	-1.01771	0.43403
Vitvi04g00117	3.5	minor CHO metabolism.others	conserved oligomeric Golgi complex component-related / COG complex component-like protein | Chr5:3868809-3872146 REVERSE LENGTH=569 | 201606	-0.170905	0.99976	0.0339804	0.972339	0.0595755	0.999987	-0.0690108	0.999318	-0.142613	0.99976	0.136815	0.999249	-0.595721	0.000159678	-0.56413	0.000268414	-0.932156	4.69733e-07	-0.00330269	0.999363	-0.0231465	0.994325	-0.0198438	0.998179	-0.0348941	0.191105	0.313288	0.999984	0.348182	0.186296	-0.208188	0.999925	-0.253627	0.999851	-0.0454389	0.967073	0.0387084	0.998739	0.107461	0.998744	0.0687531	0.912188
Vitvi04g01318	3.5	minor CHO metabolism.others	Galactose mutarotase-like superfamily protein | Chr5:26553821-26555386 REVERSE LENGTH=279 | 201606	-0.205129	0.99976	-0.0112796	0.997554	-0.254832	0.999987	0.0320481	0.999318	-0.00780501	0.99976	0.12278	0.999249	0.933333	2.16886e-05	1.07446	3.68286e-06	1.09884	2.35725e-06	0.234014	0.999363	0.177941	0.899401	-0.0560733	0.998179	0.0928921	0.981564	0.0124371	0.999984	-0.080455	0.836013	0.0401645	0.999925	0.227644	0.999851	0.187479	0.967073	0.132745	0.998739	-0.0782949	0.994752	-0.21104	0.731104
Vitvi05g00436	3.5	minor CHO metabolism.others	pfkB-like carbohydrate kinase family protein | Chr5:6426280-6428402 REVERSE LENGTH=365 | 201606	0.0381359	0.99976	-0.0684663	0.789744	0.00202089	0.999987	-0.251127	0.999318	-0.141838	0.99976	0.262522	0.999249	-0.466744	0.00204283	-0.512597	0.000891284	-0.511349	0.0011417	0.0611867	0.999363	0.23025	0.838603	0.169063	0.987996	0.10704	0.243858	0.274854	0.999984	0.167814	0.537883	0.167789	0.999925	0.266365	0.999851	0.0985757	0.967073	-0.00224859	0.998739	-0.238795	0.994857	-0.236547	0.616988
Vitvi05g00752	3.5	minor CHO metabolism.others	NAD(P)-linked oxidoreductase superfamily protein | Chr1:1191634-1193699 FORWARD LENGTH=412 | 201606	-0.298692	0.99976	0.208633	0.972339	-0.103117	0.999987	0.130509	0.999318	-0.209342	0.99976	0.113788	0.999249	2.84484	6.81475e-09	3.2661	3.711e-09	3.20031	1.77645e-09	0.547529	0.999363	0.348399	0.907354	-0.19913	0.998179	0.126268	0.996368	-0.00706334	0.999984	-0.133332	0.817902	0.0402041	0.999925	0.152824	0.999851	0.11262	0.995486	0.46612	0.998739	0.00965756	0.998744	-0.456462	0.615675
Vitvi06g00640	3.5	minor CHO metabolism.others	pfkB-like carbohydrate kinase family protein | Chr5:23723627-23725324 REVERSE LENGTH=353 | 201606	0.0984241	0.99976	0.017919	0.837376	0.25266	0.999987	-0.319836	0.999318	-0.45243	0.99976	0.154871	0.999249	-1.0655	1.68813e-05	-1.37242	3.93207e-07	-1.93321	3.81171e-09	-0.184672	0.999363	-0.148783	0.923967	0.0358895	0.998179	0.122249	0.0799792	0.718928	0.999984	0.596679	0.159599	-0.104167	0.999925	-0.303018	0.999851	-0.198851	0.967073	0.254843	0.998739	0.244221	0.994752	-0.0106223	0.99485
Vitvi06g01444	3.5	minor CHO metabolism.others	NAD(P)-linked oxidoreductase superfamily protein | Chr2:11803981-11805965 REVERSE LENGTH=384 | 201606	0.0634418	0.99976	0.227826	0.919269	-0.213947	0.999987	0.277117	0.999318	-0.160762	0.99976	0.0746443	0.999249	1.94933	1.08362e-07	1.98395	7.96373e-08	1.73541	7.05726e-07	0.0614531	0.999363	-0.0151855	0.994325	-0.0766386	0.998179	0.0268409	0.697311	0.198736	0.999984	0.171895	0.761188	-0.102931	0.999925	0.262203	0.999851	0.365134	0.967073	0.46472	0.998739	0.401209	0.994752	-0.0635111	0.962357
Vitvi07g00016	3.5	minor CHO metabolism.others	pfkB-like carbohydrate kinase family protein | Chr1:2067633-2070049 FORWARD LENGTH=488 | 201606	-0.0401231	0.99976	-0.178535	0.992836	0.236147	0.999987	0.0484389	0.999318	0.245124	0.99976	-0.240481	0.999249	0.168495	0.440666	0.194708	0.374956	0.376103	0.0798455	0.088246	0.999363	0.111046	0.95625	0.0227997	0.998179	0.0620328	0.81186	-0.0965624	0.999984	-0.158595	0.695804	0.226658	0.999925	-0.165224	0.999851	-0.391883	0.981612	-0.134653	0.998739	0.192357	0.994752	0.32701	0.622267
Vitvi07g00721	3.5	minor CHO metabolism.others	pfkB-like carbohydrate kinase family protein | Chr4:14167805-14170619 FORWARD LENGTH=403 | 201606	-0.107319	0.99976	0.0822602	0.997554	-0.0116003	0.999987	-0.0357609	0.999318	0.0836233	0.99976	0.0526261	0.999249	2.16495	2.27482e-08	2.07355	8.29837e-08	1.97451	6.4213e-08	0.137764	0.999363	-0.0804248	0.991684	-0.218189	0.957671	0.229164	0.797827	0.110014	0.999984	-0.119151	0.792947	-0.0518151	0.999925	-0.176143	0.999851	-0.124328	0.991679	0.10978	0.998739	0.0216267	0.998744	-0.0881534	0.927137
Vitvi08g01259	3.5	minor CHO metabolism.others	NAD(P)-linked oxidoreductase superfamily protein | Chr2:15834888-15836390 FORWARD LENGTH=283 | 201606	0.33843	0.99976	-0.105627	0.99984	0.420325	0.999987	-0.026924	0.999318	0.648443	0.99976	0.739131	0.999249	-1.26654	0.00407253	-2.07659	3.36487e-05	-2.07791	8.68738e-05	-0.399344	0.999363	-0.152531	0.957715	0.246813	0.982894	0.410702	0.464412	0.658836	0.999984	0.248134	0.83526	0.0447138	0.999925	-0.234426	0.999851	-0.27914	0.977862	-0.264666	0.998739	-0.107219	0.994752	0.157446	0.938491
Vitvi08g02209	3.5	minor CHO metabolism.others	NAD(P)-linked oxidoreductase superfamily protein | Chr2:15834888-15836659 FORWARD LENGTH=315 | 201606	0.0877217	0.99976	-0.00764118	0.99984	0.231447	0.999987	0.00799789	0.999318	-0.233037	0.99976	-0.140381	0.999249	-1.45374	5.95548e-10	-1.40012	9.81969e-10	-1.15111	3.33869e-08	-0.029132	0.999363	0.0613197	0.969732	0.0904517	0.998179	-0.0827603	0.338704	-0.241312	0.999984	-0.158552	0.585851	0.0662309	0.999925	-0.082406	0.999851	-0.148637	0.991679	0.158275	0.998739	-0.0929336	0.994752	-0.251208	0.621526
Vitvi08g02210	3.5	minor CHO metabolism.others	NAD(P)-linked oxidoreductase superfamily protein | Chr2:15834888-15836659 FORWARD LENGTH=315 | 201606	-0.0305079	0.99976	0.477006	0.992836	-0.540008	0.999987	0.0890123	0.999318	0.0509539	0.99976	0.0801411	0.999249	2.99783	5.97392e-08	4.14419	1.89526e-09	3.78097	5.30962e-09	0.990219	0.999363	0.880679	0.838603	-0.109541	0.998179	-0.156142	0.906067	0.0975367	0.999984	0.253679	0.736693	0.482705	0.999925	1.39018	0.999851	0.907473	0.967073	-0.118084	0.998739	0.106408	0.994752	0.224492	0.878334
Vitvi08g01536	3.5	minor CHO metabolism.others	KDO transferase A | Chr5:995523-997622 FORWARD LENGTH=380 | 201606	-0.0526048	0.99976	0.162306	0.97549	-0.100675	0.999987	0.0802727	0.999318	-0.0469954	0.99976	0.119195	0.999249	-0.966693	2.57416e-06	-0.743411	5.48418e-05	-1.14679	8.50342e-08	0.0322963	0.999363	-0.27793	0.838603	-0.310226	0.957671	-0.190985	0.780718	-0.0978371	0.999984	0.093148	0.797028	-0.182615	0.999925	-0.22986	0.999851	-0.0472448	0.967073	-0.063717	0.998739	-0.136759	0.998744	-0.0730419	0.922953
Vitvi11g01211	3.5	minor CHO metabolism.others	Galactose mutarotase-like superfamily protein | Chr5:23218392-23220664 FORWARD LENGTH=312 | 201606	0.230491	0.99976	-0.0164884	0.851252	0.0596192	0.999987	-0.146466	0.999318	-0.232992	0.99976	0.0954156	0.999249	-0.116373	0.278053	-0.482176	6.90027e-05	-0.468413	0.000105141	-0.18792	0.999363	-0.169392	0.838603	0.0185279	0.886636	0.177883	0.289566	0.182648	0.999984	0.00476513	0.98808	0.0590597	0.999925	0.00148009	0.999851	-0.0575796	0.998565	0.264409	0.998739	-0.0592341	0.998744	-0.323643	0.37259
Vitvi12g00095	3.5	minor CHO metabolism.others	NAD(P)-linked oxidoreductase superfamily protein | Chr1:2049742-2052039 REVERSE LENGTH=377 | 201606	-0.0925987	0.99976	0.401459	0.980633	-0.0227843	0.999987	0.112966	0.999318	0.00579581	0.99976	-0.10043	0.999249	3.4515	4.5156e-10	3.76995	2.83773e-10	3.56554	2.87826e-10	0.379929	0.999363	0.193602	0.959605	-0.186327	0.998179	0.0614831	0.902511	0.0795609	0.999984	0.0180778	0.984659	-0.114128	0.999925	0.123788	0.999851	0.237916	0.995486	0.168654	0.998739	0.292957	0.996927	0.124303	0.923607
Vitvi12g00291	3.5	minor CHO metabolism.others	haloacid dehalogenase-like hydrolase family protein | Chr5:21861155-21864817 REVERSE LENGTH=507 | 201606	0.0674443	0.99976	-0.222645	0.894629	0.203826	0.999987	-0.383046	0.999318	0.0885381	0.99976	0.253731	0.999249	0.846828	0.0304859	-0.227028	0.554995	-0.187734	0.631988	-0.545355	0.999363	-0.465627	0.876855	0.079729	0.904117	0.5285	0.332065	0.568935	0.999984	0.0404349	0.970958	-0.255266	0.999925	-0.602008	0.999851	-0.346741	0.967073	0.0569162	0.998739	-0.0678418	0.994752	-0.124758	0.938491
Vitvi14g01684	3.5	minor CHO metabolism.others	aldose 1-epimerase family protein | Chr5:4674503-4676368 REVERSE LENGTH=306 | 201606	-0.1691	0.99976	-0.0103549	0.826488	-0.105441	0.999987	0.37402	0.999318	-0.016082	0.99976	-0.442846	0.999249	2.56554	1.53746e-10	3.34598	1.46145e-12	3.11099	4.84356e-12	0.28551	0.999363	0.28446	0.882336	-0.00104944	0.85805	-0.494935	0.539783	-0.260995	0.999984	0.23394	0.627161	0.126764	0.999925	0.220801	0.999851	0.0940362	0.977862	-0.104833	0.998739	0.555871	0.998744	0.660704	0.431153
Vitvi14g01911	3.5	minor CHO metabolism.others	Galactose mutarotase-like superfamily protein | Chr5:4908686-4910670 FORWARD LENGTH=490 | 201606	-0.125741	0.99976	0.497455	0.974943	0.00467991	0.999987	0.0826857	0.999318	0.185497	0.99976	0.0619139	0.999249	0.566508	0.00660344	0.809199	0.000675585	1.02003	2.32094e-05	0.421387	0.999363	0.334795	0.838603	-0.0865918	0.961078	0.178697	0.716986	-0.118726	0.999984	-0.297422	0.352333	-0.201808	0.999925	0.204375	0.999851	0.406183	0.977862	0.0758852	0.998739	-0.0979538	0.994752	-0.173839	0.767283
Vitvi14g01916	3.5	minor CHO metabolism.others	Galactose mutarotase-like superfamily protein | Chr5:4908686-4910670 FORWARD LENGTH=490 | 201606	0.0634162	0.99976	0.396297	0.989067	0.104621	0.999987	0.0700896	0.999318	-0.151052	0.99976	0.216559	0.999249	0.69923	0.00744243	0.873057	0.00101537	0.82481	0.00210642	-0.0914101	0.999363	0.142113	0.951781	0.233523	0.949194	-0.265237	0.981444	0.0165334	0.999984	0.28177	0.517946	-0.42429	0.999925	0.100907	0.999851	0.525198	0.995486	-0.0440958	0.998739	-0.129936	0.994752	-0.0858406	0.933363
Vitvi15g01026	3.5	minor CHO metabolism.others	Galactose mutarotase-like superfamily protein | Chr3:22799040-22801029 FORWARD LENGTH=311 | 201606	0.408875	0.99976	0.0330704	0.977865	0.397628	0.999987	0.0988361	0.999318	0.143605	0.99976	-0.0724077	0.999249	2.58328	1.14527e-09	2.23191	7.62563e-09	2.34885	3.63776e-09	-0.280594	0.999363	-0.102076	0.983999	0.178518	0.998179	0.0707816	0.767802	0.132361	0.999984	0.0615793	0.909913	0.0952107	0.999925	-0.0908286	0.999851	-0.186039	0.995486	0.0260126	0.998739	0.303605	0.994857	0.277592	0.726928
Vitvi16g00086	3.5	minor CHO metabolism.others	pfkB-like carbohydrate kinase family protein | Chr4:13782753-13785005 REVERSE LENGTH=471 | 201606	-0.0307121	0.99976	-0.0593375	0.972027	-0.0128514	0.999987	-0.0893918	0.999318	-0.0627725	0.99976	0.0641382	0.999249	1.1471	8.82313e-07	1.0459	3.27942e-06	1.00128	6.43987e-06	0.162952	0.999363	0.194016	0.884884	0.0310632	0.904548	0.264155	0.254593	0.339833	0.999984	0.0756784	0.851098	0.191578	0.999925	0.176155	0.999851	-0.015423	0.967073	0.237536	0.998739	0.186303	0.998744	-0.0512323	0.953372
Vitvi16g01000	3.5	minor CHO metabolism.others	Sugar isomerase (SIS) family protein | Chr5:21201817-21202443 REVERSE LENGTH=208 | 201606	0.130053	0.99976	0.418101	0.81907	-0.793057	0.999987	0.328343	0.999318	-0.0942165	0.99976	0.0440382	0.999249	2.51981	2.22431e-08	3.17836	1.16014e-09	2.73404	1.10827e-08	0.337372	0.999363	0.280971	0.931903	-0.0564006	0.900027	-0.32118	0.881494	0.0667337	0.999984	0.387914	0.284716	0.049324	0.999925	1.20408	0.999851	1.15476	0.967073	0.101379	0.998739	0.351039	0.994752	0.249659	0.720389
Vitvi16g01363	3.5	minor CHO metabolism.others	NAD(P)-linked oxidoreductase superfamily protein | Chr5:21765215-21766919 REVERSE LENGTH=365 | 201606	-0.302712	0.99976	0.0222348	0.919269	-0.410366	0.999987	0.177967	0.999318	0.100335	0.99976	0.155037	0.999249	4.0114	3.1524e-11	4.45037	4.51026e-11	4.51298	2.01094e-11	0.503141	0.999363	0.486015	0.896125	-0.0171252	0.998179	0.0641644	0.976443	-0.0155646	0.999984	-0.079729	0.839752	0.178193	0.999925	0.593669	0.999851	0.415475	0.967073	0.141797	0.998739	0.00736584	0.994752	-0.134431	0.839031
Vitvi17g00192	3.5	minor CHO metabolism.others	Galactose mutarotase-like superfamily protein | Chr3:6143707-6145244 REVERSE LENGTH=341 | 201606	0.0692319	0.99976	-0.0668423	0.971945	-0.0504774	0.999987	0.107419	0.999318	-0.264889	0.99976	-0.00892935	0.999249	-2.58227	2.2155e-12	-2.3878	8.86196e-12	-2.75134	7.50443e-13	-0.205209	0.999363	-0.0733377	0.978352	0.131871	0.85805	-0.399677	0.806576	0.0957325	0.999984	0.49541	0.16507	-0.0691348	0.999925	0.0463716	0.999851	0.115506	0.995486	-0.0273692	0.998739	0.212081	0.998744	0.23945	0.720989
Vitvi18g02757	3.5	minor CHO metabolism.others	pfkB-like carbohydrate kinase family protein | Chr1:6779085-6780898 FORWARD LENGTH=355 | 201606	0.179413	0.99976	-0.0400221	0.991329	0.224767	0.999987	-0.0406787	0.999318	-0.0532824	0.99976	-0.0451413	0.999249	-0.767764	2.0331e-05	-0.831902	6.76398e-06	-0.978083	6.48751e-07	-0.191399	0.999363	-0.0162181	0.994325	0.175181	0.977334	-0.127261	0.444263	0.194101	0.999984	0.321362	0.234222	0.0280361	0.999925	-0.0615725	0.999851	-0.0896087	0.995486	-0.114657	0.998739	0.198564	0.997106	0.313221	0.533537
Vitvi19g00016	3.5	minor CHO metabolism.others	pfkB-like carbohydrate kinase family protein | Chr1:5867678-5869175 FORWARD LENGTH=355 | 201606	0.0192212	0.99976	-0.0129237	0.735275	0.072364	0.999987	-0.314547	0.999318	-0.123392	0.99976	0.00984701	0.999249	-0.668778	4.55632e-05	-1.03542	7.58766e-08	-1.10768	3.6175e-08	-0.117106	0.999363	0.00969557	0.994325	0.126802	0.881968	0.249538	0.0848417	0.448592	0.999984	0.199054	0.469355	-0.0849614	0.999925	-0.0434472	0.999851	0.0415142	0.995486	0.0583828	0.998739	0.124198	0.998744	0.0658151	0.919924
Vitvi19g00208	3.5	minor CHO metabolism.others	haloacid dehalogenase-like hydrolase family protein | Chr5:21861155-21863831 REVERSE LENGTH=418 | 201606	-0.0591189	0.99976	-0.00427834	0.991691	0.042881	0.999987	-0.028773	0.999318	0.0243282	0.99976	-0.153111	0.999249	-0.416085	0.000756643	-0.397824	0.00115211	-0.300416	0.0111754	0.0158419	0.999363	0.012011	0.994325	-0.00383083	0.998179	-0.00241907	0.599298	-0.103658	0.999984	-0.101239	0.642882	-0.0389987	0.999925	-0.0899889	0.999851	-0.0509901	0.977862	-0.0555202	0.998739	0.0206797	0.998744	0.0761999	0.858388
Vitvi08g01260	3.5	minor CHO metabolism.others	NAD(P)-linked oxidoreductase superfamily protein | Chr2:15834888-15836659 FORWARD LENGTH=315 | 201606	0.0292874	0.99976	0.509336	0.915742	-0.907655	0.999987	0.411082	0.999318	0.179721	0.99976	0.0609872	0.999249	2.99902	0.000335545	3.72933	9.22563e-05	3.62741	4.0339e-05	0.719887	0.999363	0.280267	0.987515	-0.439621	0.998179	-0.0104232	0.637504	-0.348126	0.999984	-0.337703	0.670052	0.239838	0.999925	1.21721	0.999851	0.977371	0.967073	0.220938	0.999764	0.00196933	0.994752	-0.218969	0.88509
Vitvi11g01300	3.5.1	minor CHO metabolism.others.xylose isomerase	xylose isomerase family protein | Chr5:23347030-23349805 FORWARD LENGTH=477 | 201606	-0.0907099	0.99976	-0.296518	0.99311	-0.111698	0.999987	-0.0314826	0.999318	-0.0398717	0.99976	0.019523	0.999249	-0.632654	6.62638e-05	-0.73773	8.95675e-06	-0.574972	0.000214873	-0.109393	0.999363	0.0964775	0.928857	0.20587	0.998179	-0.00431669	0.896182	0.0387961	0.999984	0.0431128	0.890541	0.0964157	0.999925	0.117465	0.999851	0.0210498	0.977862	0.00407244	0.998739	-0.0122095	0.998744	-0.016282	0.982295
Vitvi04g01689	3.6	minor CHO metabolism.callose	callose synthase 5 | Chr2:5695124-5706134 FORWARD LENGTH=1923 | 201606	0.26159	0.99976	0.0949861	0.920184	0.101802	0.999987	0.332802	0.999318	0.0682627	0.99976	-0.176253	0.999249	-0.00647449	0.987298	-0.30194	0.393003	0.151653	0.634987	-0.244116	0.999363	-0.457195	0.849264	-0.213079	0.998179	0.0513488	0.249382	-0.615323	0.999984	-0.666672	0.256169	-0.0775119	0.999925	-0.297406	0.999851	-0.219895	0.974346	0.315888	0.998739	-0.106268	0.994857	-0.422156	0.705387
Vitvi06g00121	3.6	minor CHO metabolism.callose	glucan synthase-like 12 | Chr5:4110445-4121202 REVERSE LENGTH=1914 | 201606	0.0401901	0.99976	-0.251216	0.941579	0.421568	0.999987	-0.216881	0.999318	0.0921762	0.99976	-0.0641507	0.999249	-1.9839	1.12183e-08	-2.16753	2.93425e-09	-1.46842	1.39135e-06	0.139638	0.999363	0.279357	0.875836	0.13972	0.932618	0.323263	0.589399	-0.236125	0.999984	-0.559388	0.215511	0.431043	0.999925	-0.10202	0.999851	-0.533064	0.993737	0.0142061	0.998739	-0.388855	0.994752	-0.403061	0.622267
Vitvi10g00462	3.6	minor CHO metabolism.callose	glucan synthase-like 1 | Chr4:2537039-2542434 FORWARD LENGTH=1768 | 201606	-0.0279059	0.99976	-0.206738	0.903686	0.14447	0.999987	0.299534	0.999318	0.149894	0.99976	-0.116259	0.999249	-2.06891	2.68272e-08	-2.34499	4.41611e-09	-1.4511	3.09383e-06	-0.00420948	0.999363	-0.0125719	0.994325	-0.00836237	0.970136	0.271869	0.167483	-0.630385	0.999984	-0.902254	0.1055	0.174623	0.999925	-0.184948	0.999851	-0.35957	0.981487	0.421508	0.998739	-0.214593	0.994752	-0.636101	0.49721
Vitvi12g00056	3.6	minor CHO metabolism.callose	glucan synthase-like 7 | Chr1:1978762-1989046 FORWARD LENGTH=1933 | 201606	-1.05632	0.99976	-0.586121	0.974943	0.669357	0.999987	-0.178762	0.999318	-0.405386	0.99976	0.467867	0.999249	3.491	3.95925e-05	3.29233	5.46613e-05	2.67724	0.000249322	-0.196295	0.999363	-0.58339	0.937048	-0.387095	0.9991	0.00237923	0.755367	0.230369	0.999984	0.22799	0.772023	-0.666491	0.999925	-2.30906	0.999851	-1.64257	0.967073	0.229003	0.998739	-0.41626	0.994752	-0.645263	0.603036
Vitvi12g00307	3.6	minor CHO metabolism.callose	glucan synthase-like 5 | Chr4:1573513-1579195 FORWARD LENGTH=1780 | 201606	-0.195226	0.99976	-0.231698	0.972027	0.0556947	0.999987	-0.118669	0.999318	0.0222738	0.99976	-0.0568789	0.999249	-1.66609	2.799e-08	-1.71014	1.84369e-08	-1.15466	4.35511e-06	0.0426214	0.999363	0.0435645	0.9932	0.000943136	0.998179	0.0866653	0.203734	-0.467873	0.999984	-0.554538	0.178325	0.0790927	0.999925	-0.207357	0.999851	-0.286449	0.967073	-0.0542776	0.998739	-0.529663	0.994752	-0.475385	0.51819
Vitvi13g01828	3.6	minor CHO metabolism.callose	glucan synthase-like 7 | Chr1:1978762-1989295 FORWARD LENGTH=1958 | 201606	-0.16891	0.99976	-0.194344	0.99984	-0.0443947	0.999987	-0.0179256	0.999318	0.28459	0.99976	-0.0783365	0.999249	-0.153045	0.512176	-0.341955	0.137003	0.255404	0.273716	-0.114711	0.999363	-0.0683397	0.985532	0.0463714	0.998179	0.0741986	0.196824	-0.476789	0.999984	-0.550988	0.180667	-0.0892777	0.999925	-0.192855	0.999851	-0.103578	0.977862	-0.228317	0.998739	-0.416379	0.998744	-0.188062	0.816073
Vitvi19g01281	3.6	minor CHO metabolism.callose	glucan synthase-like 4 | Chr3:4892643-4902628 FORWARD LENGTH=1950 | 201606	0.213937	0.99976	-0.564411	0.97549	0.866831	0.999987	-0.518094	0.999318	-1.33688	0.99976	-0.0883293	0.999249	-1.80262	0.0517155	-2.01684	0.0170823	-1.62487	0.0672699	-0.514553	0.999363	-0.00327137	0.999439	0.511281	0.998179	-0.300333	0.942601	-0.181018	0.999984	0.119316	0.966252	0.263795	0.999925	-0.656165	0.999851	-0.919961	0.967073	0.518452	0.998739	-0.610783	0.994752	-1.12923	0.781288
Vitvi03g00029	3.7	minor CHO metabolism.sugar kinases	xylulose kinase-1 | Chr2:9137582-9140050 REVERSE LENGTH=478 | 201606	-0.0627092	0.99976	0.116499	0.936195	-0.157171	0.999987	0.19572	0.999318	0.0742833	0.99976	0.281185	0.999249	1.70455	2.01847e-07	1.98553	5.06683e-08	1.83591	1.02521e-07	0.470678	0.999363	0.321876	0.878612	-0.148802	0.974441	0.189693	0.627703	0.190513	0.999984	0.00082024	0.998621	0.29147	0.999925	0.416338	0.999851	0.124868	0.967073	0.31113	0.998739	0.105048	0.998744	-0.206082	0.787535
Vitvi18g00591	3.7	minor CHO metabolism.sugar kinases	xylulose kinase-2 | Chr5:20152898-20155093 FORWARD LENGTH=426 | 201606	-0.0202572	0.99976	-0.147532	0.972027	-0.0791117	0.999987	0.0977533	0.999318	-0.00154871	0.99976	0.0621778	0.999249	-0.890476	3.64102e-05	-1.0507	3.88002e-06	-0.894253	3.56046e-05	-0.0161344	0.999363	-0.0113476	0.994325	0.00478688	0.987996	0.144095	0.991227	-0.00757008	0.999984	-0.151665	0.684023	0.111141	0.999925	0.0475069	0.999851	-0.0636339	0.995486	0.243397	0.998739	0.0280054	0.998744	-0.215391	0.735299
Vitvi05g00149	3.8.1	minor CHO metabolism.galactose.galactokinases	Mevalonate/galactokinase family protein | Chr3:2049141-2051867 REVERSE LENGTH=496 | 201606	0.187628	0.99976	-0.156646	0.99984	0.227864	0.999987	-0.0144657	0.999318	-0.0780108	0.99976	0.0891377	0.999249	-2.55352	8.40166e-13	-2.88888	8.55483e-14	-2.62813	5.08138e-13	-0.277453	0.999363	-0.161534	0.907354	0.115919	0.998179	0.057907	0.813603	-0.0869235	0.999984	-0.144831	0.693022	0.0668215	0.999925	-0.201771	0.999851	-0.268592	0.967073	0.121452	0.998739	-0.190527	0.994752	-0.311979	0.614528
Vitvi10g00436	3.8.2	minor CHO metabolism.galactose.alpha-galactosidases	Melibiase family protein | Chr3:20882886-20885745 FORWARD LENGTH=437 | 201606	-1.68338	0.99976	1.82146	0.821447	0.58207	0.999987	-0.65239	0.999318	-0.204581	0.99976	0.734257	0.999249	5.05159	4.62256e-05	7.05571	5.34331e-05	5.74955	0.000495118	2.77773	0.999363	1.99026	0.882336	-0.78747	0.869558	0.773598	0.098697	1.29229	0.999984	0.51869	0.573608	-0.727112	0.999925	-0.275192	0.999851	0.45192	0.995486	0.32579	0.998739	-0.0943581	0.998744	-0.420148	0.786576
Vitvi10g02085	3.8.2	minor CHO metabolism.galactose.alpha-galactosidases	alpha-galactosidase 1 | Chr5:2694851-2697616 REVERSE LENGTH=410 | 201606	-0.749254	0.99976	0.516841	0.953182	-0.00150825	0.999987	0.190721	0.999318	-0.212775	0.99976	0.156716	0.999249	3.00631	2.62548e-07	4.07308	4.7952e-08	4.27862	6.88977e-08	0.866071	0.999363	1.28606	0.838603	0.419993	0.981113	-0.200705	0.986363	0.0137535	0.999984	0.214458	0.658306	-0.400025	0.999925	0.538318	0.999851	0.938343	0.985159	0.202791	0.998739	0.0477582	0.994752	-0.155033	0.870626
Vitvi13g00157	3.8.2	minor CHO metabolism.galactose.alpha-galactosidases	Melibiase family protein | Chr3:20882886-20885745 FORWARD LENGTH=413 | 201606	0.0173169	0.99976	-0.162107	0.982183	-0.0491889	0.999987	-0.0532209	0.999318	-0.218179	0.99976	0.0993605	0.999249	-2.15129	1.16237e-12	-2.19413	8.1038e-13	-2.17353	1.07472e-12	-0.236557	0.999363	-0.148821	0.904654	0.087736	0.932618	-0.19371	0.652058	-0.126579	0.999984	0.067131	0.843682	-0.0571332	0.999925	-0.082315	0.999851	-0.0251818	0.991679	-0.0287518	0.998739	-0.279161	0.998744	-0.250409	0.622387
Vitvi04g01633	4.1.1	glycolysis.cytosolic branch.UGPase	UDP-glucose pyrophosphorylase 2 | Chr5:5696955-5699671 REVERSE LENGTH=390 | 201606	0.0308101	0.99976	-0.0807706	0.971945	0.117779	0.999987	0.0712012	0.999318	-0.0826703	0.99976	-0.156066	0.999249	-0.839845	3.42057e-07	-0.689741	7.27852e-06	-0.533797	0.000212171	-0.0348303	0.999363	-0.0169878	0.994325	0.0178425	0.904117	-0.184935	0.124004	-0.323036	0.999984	-0.138102	0.558077	0.0767504	0.999925	-0.103957	0.999851	-0.180707	0.977862	-0.0310632	0.998739	-0.0957694	0.994752	-0.0647062	0.900574
Vitvi08g01506	4.1.10	glycolysis.cytosolic branch.aldolase	Aldolase superfamily protein | Chr2:15296929-15298387 REVERSE LENGTH=358 | 201606	-0.0672873	0.99976	-0.0282679	0.99984	0.14032	0.999987	-0.00417386	0.999318	-0.0992614	0.99976	-0.0621376	0.999249	-3.03974	1.50581e-14	-2.79155	6.49708e-14	-2.77101	7.52924e-14	0.0253443	0.999363	0.13604	0.926781	0.110695	0.919865	-0.222852	0.659552	-0.132692	0.999984	0.0901603	0.795037	-0.013675	0.999925	-0.0715676	0.999851	-0.0578925	0.995486	-0.127765	0.998739	-0.0747284	0.998744	0.0530366	0.946487
Vitvi19g00904	4.1.10	glycolysis.cytosolic branch.aldolase	Aldolase superfamily protein | Chr4:13388676-13390191 FORWARD LENGTH=358 | 201606	-0.087382	0.99976	-0.13724	0.886814	-0.120054	0.999987	0.226103	0.999318	-0.0084807	0.99976	-0.119898	0.999249	9.244	7.48392e-16	9.17459	7.57782e-16	9.31048	3.99286e-16	-0.000719914	0.999584	-0.0134074	0.997649	-0.0126875	0.998179	0.06869	0.834107	-0.0798831	0.999984	-0.148573	0.692386	0.0491383	0.999925	0.0192644	0.999851	-0.0298739	0.996238	0.303274	0.998739	0.266118	0.998744	-0.0371557	0.969731
Vitvi08g00999	4.1.11	glycolysis.cytosolic branch.3-phosphoglycerate kinase (PGK)	RNA-directed DNA polymerase (reverse transcriptase)-related family protein | Chr3:8789309-8790907 FORWARD LENGTH=532 | 201606	0.532794	0.99976	-0.552069	0.784689	-0.420727	0.999987	0.497195	0.999318	-0.00999548	0.99976	-0.242182	0.999249	2.41686	2.78158e-05	1.53458	0.000400198	1.91471	1.8287e-05	-1.11483	0.999363	-1.08069	0.838603	0.034139	0.986587	-0.232544	0.208677	-0.578535	0.999984	-0.34599	0.482765	-0.0299631	0.999925	-0.127166	0.999851	-0.097203	0.995486	0.274646	0.998739	0.160842	0.998744	-0.113804	0.924663
Vitvi19g01690	4.1.11	glycolysis.cytosolic branch.3-phosphoglycerate kinase (PGK)	phosphoglycerate kinase | Chr1:29924347-29926295 REVERSE LENGTH=401 | 201606	0.0195111	0.99976	0.0251639	0.990467	0.143042	0.999987	0.0487233	0.999318	-0.072465	0.99976	-0.201137	0.999249	-2.24322	1.1423e-11	-2.04499	6.25048e-11	-1.80454	7.83102e-10	0.0395961	0.999363	0.0758154	0.975138	0.0362193	0.973945	-0.158639	0.215413	-0.362873	0.999984	-0.204234	0.547684	0.0339433	0.999925	-0.0477155	0.999851	-0.0816588	0.995486	-0.0374504	0.998739	-0.113013	0.998744	-0.0755625	0.924129
Vitvi19g01692	4.1.11	glycolysis.cytosolic branch.3-phosphoglycerate kinase (PGK)	Phosphoglycerate kinase family protein | Chr1:21028622-21030454 FORWARD LENGTH=405 | 201606	-0.0239592	0.99976	0.0880987	0.995185	0.00717813	0.999987	0.0719763	0.999318	-0.0542607	0.99976	-0.0246342	0.999249	2.89165	2.61103e-09	3.06811	8.3223e-10	3.30688	2.39649e-10	0.426134	0.999363	0.293769	0.898382	-0.132365	0.987996	0.249675	0.863273	-0.121456	0.999984	-0.371131	0.564683	0.314076	0.999925	0.262631	0.999851	-0.0514449	0.977862	0.375912	0.998739	-0.0248459	0.998744	-0.400758	0.730893
Vitvi02g00015	4.1.12	glycolysis.cytosolic branch.phosphoglycerate mutase	Phosphoglycerate mutase family protein | Chr3:1466738-1468219 FORWARD LENGTH=316 | 201606	2.23584	0.99976	-1.02167	0.998102	1.23893	0.999987	0.0328246	0.999318	0.204971	0.99976	0.00989637	0.999249	10.997	4.71422e-11	9.58334	1.59442e-10	11.1632	3.53316e-11	-1.30593	0.999363	0.3092	0.993692	1.61513	0.998179	0.107698	0.706077	0.142988	0.999984	0.0352904	0.945676	1.95159	0.999925	1.30612	0.999851	-0.645469	0.967073	-0.0644482	0.998739	0.165917	0.998744	0.230365	0.744154
Vitvi08g00018	4.1.12	glycolysis.cytosolic branch.phosphoglycerate mutase	Phosphoglycerate mutase%2C 2%2C3-bisphosphoglycerate-independent | Chr1:3165550-3167812 REVERSE LENGTH=557 | 201606	0.024542	0.99976	-0.0742137	0.981372	0.173016	0.999987	0.0750801	0.999318	0.057787	0.99976	-0.2109	0.999249	-3.37606	7.48705e-14	-3.22567	1.48525e-13	-2.66878	6.97385e-12	0.0191358	0.999363	0.0204612	0.994325	0.0013255	0.998179	-0.131259	0.0690527	-0.686817	0.999984	-0.555558	0.143062	0.117891	0.999925	-0.128012	0.999851	-0.245904	0.991679	-0.113966	0.998739	-0.400837	0.994752	-0.286871	0.674542
Vitvi14g00300	4.1.12	glycolysis.cytosolic branch.phosphoglycerate mutase	Phosphoglycerate mutase family protein | Chr1:2877694-2879104 FORWARD LENGTH=281 | 201606	-0.0149958	0.99976	-0.108107	0.99984	-0.0972942	0.999987	0.0431335	0.999318	-0.207789	0.99976	0.129084	0.999249	-0.241798	0.571078	-0.97952	0.0240902	-0.835267	0.0444361	-0.283068	0.999363	-0.352794	0.898172	-0.0697258	0.958502	0.454655	0.778018	0.240675	0.999984	-0.213979	0.829462	-0.189957	0.999925	-0.270495	0.999851	-0.0805385	0.985159	0.705577	0.998739	0.154725	0.998744	-0.550852	0.725036
Vitvi17g00059	4.1.12	glycolysis.cytosolic branch.phosphoglycerate mutase	Cofactor-independent phosphoglycerate mutase | Chr3:12591595-12593401 FORWARD LENGTH=495 | 201606	-0.0430123	0.99976	-0.043041	0.958815	0.09856	0.999987	0.0950873	0.999318	-0.10045	0.99976	-0.17762	0.999249	-0.738783	3.93379e-06	-0.499299	0.000444761	-0.305855	0.0214158	0.0267283	0.999363	0.0954523	0.923967	0.068724	0.891451	-0.212756	0.126293	-0.337476	0.999984	-0.12472	0.618642	0.026757	0.999925	-0.04612	0.999851	-0.072877	0.995486	-0.0172184	0.998739	-0.0647681	0.997744	-0.0475497	0.93412
Vitvi18g00566	4.1.12	glycolysis.cytosolic branch.phosphoglycerate mutase	Phosphoglycerate mutase family protein | Chr5:25773009-25774871 REVERSE LENGTH=243 | 201606	-0.0783016	0.99976	-0.0683973	0.871372	0.0884294	0.999987	-0.236773	0.999318	-0.0580015	0.99976	0.121136	0.999249	0.420508	0.0266341	-0.00116296	0.995313	0.455112	0.0182177	-0.0416262	0.999363	0.185295	0.896125	0.226922	0.85805	0.380045	0.641608	0.150691	0.999984	-0.229354	0.496041	-0.0515306	0.999925	0.0185643	0.999851	0.0700948	0.995486	0.201273	0.998739	-0.207219	0.998744	-0.408492	0.50366
Vitvi06g00574	4.1.13	glycolysis.cytosolic branch.enolase	cytosolic enolase | Chr2:12646635-12649694 FORWARD LENGTH=475 | 201606	0.0971025	0.99976	-0.0147945	0.979918	0.210871	0.999987	0.0674811	0.999318	0.0540726	0.99976	0.0764429	0.999249	-0.727293	4.34574e-05	-0.642216	0.000118097	-0.556996	0.000517888	-0.0578202	0.999363	-0.0652612	0.958445	-0.007441	0.972119	-0.142897	0.372623	-0.235558	0.999984	-0.0926608	0.771146	0.0540768	0.999925	-0.179029	0.999851	-0.233106	0.967073	-0.129489	0.998739	-0.24452	0.994752	-0.115031	0.832299
Vitvi08g01520	4.1.13	glycolysis.cytosolic branch.enolase	Enolase | Chr2:15321081-15323786 REVERSE LENGTH=444 | 201606	-0.0280073	0.99976	0.028227	0.983336	0.165617	0.999987	0.0542051	0.999318	0.00800133	0.99976	-0.176411	0.999249	-2.44899	6.84429e-13	-2.17942	5.79686e-12	-1.69373	8.22498e-10	0.0713298	0.999363	0.195332	0.888963	0.124002	0.942526	-0.198238	0.0700833	-0.559923	0.999984	-0.361684	0.233896	0.0150955	0.999925	0.0017076	0.999851	-0.0133879	0.998814	-0.152034	0.998739	-0.329307	0.998744	-0.177272	0.765195
Vitvi16g00831	4.1.13	glycolysis.cytosolic branch.enolase	Enolase | Chr2:15321081-15323786 REVERSE LENGTH=444 | 201606	-0.12754	0.99976	-0.0877043	0.972027	0.31097	0.999987	0.156015	0.999318	-0.558323	0.99976	0.061335	0.999249	-4.66092	1.14721e-13	-4.29937	3.03537e-13	-3.99807	1.23875e-12	-0.00806259	0.999363	0.235952	0.92361	0.244014	0.932618	-0.369607	0.384107	-0.426898	0.999984	-0.0572909	0.936733	-0.0478979	0.999925	-0.202558	0.999851	-0.15466	0.986806	0.344731	0.998739	-0.332218	0.998744	-0.676949	0.500271
Vitvi17g00413	4.1.13	glycolysis.cytosolic branch.enolase	enolase 1 | Chr1:27839465-27841901 REVERSE LENGTH=477 | 201606	-0.196834	0.99976	0.00304032	0.99984	0.00359563	0.999987	0.00137085	0.999318	0.144467	0.99976	-0.374023	0.999249	-2.95612	1.9629e-08	-3.04888	7.83256e-09	-2.30829	2.04563e-07	-0.140469	0.999363	-0.124737	0.970319	0.0157328	0.998179	-0.0477152	0.234247	-0.772564	0.999984	-0.724849	0.302132	-0.340344	0.999925	-0.325167	0.999851	0.0151775	0.967073	-0.190812	0.998739	-0.39717	0.998744	-0.206358	0.89956
Vitvi06g00021	4.1.14	glycolysis.cytosolic branch.pyruvate kinase (PK)	Pyruvate kinase family protein | Chr5:22820254-22822529 REVERSE LENGTH=498 | 201606	0.188254	0.99976	-0.0406027	0.979918	0.484296	0.999987	-0.463157	0.999318	0.185796	0.99976	0.481003	0.999249	-1.04818	0.280553	-1.91195	0.0401911	-2.30507	0.0262661	-0.707055	0.999363	-0.627447	0.905629	0.0796077	0.998179	0.156717	0.784582	0.629438	0.999984	0.472721	0.856967	-0.478198	0.999925	-0.923489	0.999851	-0.445291	0.967073	-0.492236	0.998739	-0.314722	0.994752	0.177514	0.973934
Vitvi08g00017	4.1.14	glycolysis.cytosolic branch.pyruvate kinase (PK)	Pyruvate kinase family protein | Chr5:2778433-2780300 FORWARD LENGTH=510 | 201606	-0.0529778	0.99976	0.0337683	0.99984	0.240149	0.999987	-0.0186494	0.999318	-0.143467	0.99976	-0.0482713	0.999249	-1.10864	4.06869e-07	-1.01881	1.48021e-06	-0.667686	0.000392459	0.0713064	0.999363	0.121048	0.927045	0.0497411	0.998179	-0.0185235	0.2337	-0.319909	0.999984	-0.301386	0.306691	-0.0154398	0.999925	-0.172079	0.999851	-0.156639	0.967073	0.106294	0.998739	-0.290287	0.994752	-0.396581	0.472371
Vitvi08g01539	4.1.14	glycolysis.cytosolic branch.pyruvate kinase (PK)	Pyruvate kinase family protein | Chr3:19649336-19652237 FORWARD LENGTH=474 | 201606	-0.00659246	0.99976	0.00899518	0.99984	0.118185	0.999987	-0.00116137	0.999318	-0.0458859	0.99976	-0.166544	0.999249	-1.95043	4.08159e-13	-1.72366	3.93397e-12	-1.3929	2.75063e-10	0.0263243	0.999363	0.0363537	0.991684	0.0100294	0.904117	-0.200445	0.0655365	-0.521181	0.999984	-0.320735	0.186255	0.0107367	0.999925	-0.0884237	0.999851	-0.0991603	0.988386	-0.155721	0.998739	-0.355798	0.994857	-0.200077	0.652088
Vitvi08g01664	4.1.14	glycolysis.cytosolic branch.pyruvate kinase (PK)	Pyruvate kinase family protein | Chr3:19649336-19652237 FORWARD LENGTH=474 | 201606	-0.377555	0.99976	0.0152797	0.99984	-0.179943	0.999987	-0.0115426	0.999318	0.0942105	0.99976	0.31516	0.999249	-1.5127	4.07646e-06	-1.64995	2.91406e-06	-1.11183	0.000179899	0.280871	0.999363	0.219913	0.899224	-0.0609577	0.917628	0.418117	0.740782	-0.18096	0.999984	-0.599077	0.266737	-0.111964	0.999925	0.0223016	0.999851	0.134265	0.995486	0.312364	0.998739	-0.507663	0.998744	-0.820027	0.414773
Vitvi08g01836	4.1.14	glycolysis.cytosolic branch.pyruvate kinase (PK)	Pyruvate kinase family protein | Chr5:22820254-22822529 REVERSE LENGTH=498 | 201606	0.144163	0.99976	-0.119677	0.991691	0.578092	0.999987	-0.0746678	0.999318	0.0468183	0.99976	-0.2827	0.999249	8.11492	6.13897e-07	6.94067	7.10521e-07	6.80847	5.45979e-07	-1.23523	0.999363	-1.38608	0.907184	-0.150855	0.998179	-0.0609761	0.898651	-0.0796264	0.999984	-0.0186503	0.982967	-0.971386	0.999925	-1.82001	0.999851	-0.848624	0.967073	-0.182462	0.998739	0.128405	0.996927	0.310868	0.753026
Vitvi10g01568	4.1.14	glycolysis.cytosolic branch.pyruvate kinase (PK)	Pyruvate kinase family protein | Chr5:2778433-2780300 FORWARD LENGTH=510 | 201606	0.153114	0.99976	-0.0427812	0.99984	0.339485	0.999987	-0.00755043	0.999318	0.0496231	0.99976	0.345865	0.999249	-4.3691	3.6338e-13	-4.50088	7.32668e-14	-4.30768	2.09834e-13	-0.241924	0.999363	-0.0911207	0.95468	0.150804	0.998179	-0.110145	0.846388	-0.152537	0.999984	-0.0423913	0.968224	-0.0460297	0.999925	-0.277492	0.999851	-0.231462	0.967073	-0.167319	0.998739	-0.505953	0.994752	-0.338634	0.778778
Vitvi13g00723	4.1.14	glycolysis.cytosolic branch.pyruvate kinase (PK)	cysteine-rich RECEPTOR-like kinase | Chr4:12129485-12133157 FORWARD LENGTH=1043 | 201606	-0.144619	0.99976	-0.0337923	0.989067	0.0837595	0.999987	-0.0786946	0.999318	-0.0639319	0.99976	0.45004	0.999249	-2.90817	2.39891e-12	-2.95847	1.53527e-12	-2.79538	5.65413e-12	0.0262754	0.999363	0.149507	0.907354	0.123232	0.998179	0.0765837	0.956433	0.0367177	0.999984	-0.039866	0.954443	-0.084551	0.999925	-0.0788708	0.999851	0.00568025	0.993737	0.0618209	0.998739	-0.492017	0.998744	-0.553838	0.507033
Vitvi16g01232	4.1.14	glycolysis.cytosolic branch.pyruvate kinase (PK)	pyruvate kinase family protein | Chr3:18222132-18224415 REVERSE LENGTH=710 | 201606	-0.0649085	0.99976	-0.0570303	0.99311	0.23752	0.999987	0.118257	0.999318	0.113949	0.99976	-1.77854	0.999249	-3.5795	4.94387e-09	-3.33694	4.21582e-09	-3.3156	1.17977e-08	-0.0700635	0.999363	0.0725433	0.991686	0.142607	0.998179	-0.31262	0.853496	-0.19136	0.999984	0.121259	0.914418	-0.0779417	0.999925	-0.229885	0.999851	-0.151944	0.979335	-0.308312	0.998739	1.70544	0.998744	2.01375	0.414773
Vitvi01g00214	4.1.15	glycolysis.cytosolic branch.phospho-enol-pyruvate carboxylase (PEPC)	phosphoenolpyruvate carboxylase 4 | Chr1:25822942-25828104 REVERSE LENGTH=1032 | 201606	-0.0443321	0.99976	0.0844212	0.948893	0.04743	0.999987	-0.203514	0.999318	-0.209634	0.99976	-0.12894	0.999249	1.75193	2.71665e-07	1.92979	5.85833e-08	2.04044	2.15926e-08	0.149579	0.999363	-0.00477594	0.997985	-0.154355	0.998179	-0.0282826	0.507389	-0.293283	0.999984	-0.265	0.590791	0.0208255	0.999925	-0.096538	0.999851	-0.117363	0.995486	-0.0221625	0.998739	-0.367857	0.998744	-0.345695	0.691941
Vitvi12g00185	4.1.15	glycolysis.cytosolic branch.phospho-enol-pyruvate carboxylase (PEPC)	phosphoenolpyruvate carboxylase 1 | Chr1:19884261-19888070 REVERSE LENGTH=967 | 201606	-0.153674	0.99976	0.126802	0.943198	0.264538	0.999987	-0.134345	0.999318	-0.0337902	0.99976	-0.132996	0.999249	-0.18997	0.248077	0.237656	0.144534	0.3987	0.0176963	0.486208	0.999363	0.397545	0.838603	-0.0886628	0.998179	0.0585823	0.487899	-0.191124	0.999984	-0.249707	0.390037	0.205732	0.999925	-0.0206673	0.999851	-0.226399	0.995486	-0.0419727	0.998739	-0.192474	0.994752	-0.150501	0.78908
Vitvi19g00112	4.1.15	glycolysis.cytosolic branch.phospho-enol-pyruvate carboxylase (PEPC)	phosphoenolpyruvate carboxylase 1 | Chr1:19884261-19888070 REVERSE LENGTH=967 | 201606	-0.0585141	0.99976	0.0654249	0.999552	0.297769	0.999987	0.0256042	0.999318	0.27704	0.99976	-0.292577	0.999249	-1.64451	3.50914e-09	-1.61714	4.36118e-09	-0.861731	8.29863e-05	0.121706	0.999363	0.142485	0.926777	0.0207784	0.998179	0.0943273	0.0683029	-0.640299	0.999984	-0.734626	0.0911507	-0.00223257	0.999925	-0.213798	0.999851	-0.211565	0.967073	-0.157108	0.998739	-0.322118	0.994752	-0.165009	0.798651
Vitvi02g00413	4.1.16	glycolysis.cytosolic branch.phosphoenolpyruvate carboxykinase (PEPCK)	phosphoenolpyruvate carboxylase-related kinase 1 | Chr1:4283635-4285675 FORWARD LENGTH=522 | 201606	0.0460121	0.99976	-0.167885	0.903686	0.419366	0.999987	-0.333678	0.999318	-0.062621	0.99976	0.184268	0.999249	0.924348	0.0113607	0.501949	0.162534	0.947163	0.00963169	-0.0683578	0.999363	0.0969517	0.991684	0.165309	0.952463	0.354041	0.914994	0.0741369	0.999984	-0.279904	0.653674	0.145539	0.999925	-0.276403	0.999851	-0.421942	0.981612	0.0829844	0.998739	-0.443809	0.994752	-0.526794	0.613198
Vitvi05g00736	4.1.16	glycolysis.cytosolic branch.phosphoenolpyruvate carboxykinase (PEPCK)	phosphoenolpyruvate carboxylase kinase 1 | Chr1:2752206-2753150 FORWARD LENGTH=276 | 201606	-0.114448	0.99976	0.154472	0.981426	-0.700676	0.999987	-0.120259	0.999318	-0.205308	0.99976	0.122413	0.999249	-0.350769	0.293297	-0.293576	0.392784	-0.592602	0.0755128	0.439512	0.999363	-0.20972	0.937231	-0.649232	0.947847	0.38232	0.971237	0.0321132	0.999984	-0.350207	0.583009	0.170593	0.999925	0.376508	0.999851	0.205916	0.967073	0.467369	0.998739	-0.210559	0.99638	-0.677928	0.540785
Vitvi14g00605	4.1.16	glycolysis.cytosolic branch.phosphoenolpyruvate carboxykinase (PEPCK)	phosphoenolpyruvate carboxylase kinase 1 | Chr1:2752206-2753150 FORWARD LENGTH=276 | 201606	0.0293115	0.99976	-0.143112	0.99984	-0.128167	0.999987	-0.0206352	0.999318	0.132803	0.99976	0.0723102	0.999249	0.102929	0.818332	-0.687742	0.114775	-0.321283	0.436704	-0.205557	0.999363	-0.562668	0.849264	-0.357112	0.917324	0.585114	0.872824	-0.138456	0.999984	-0.72357	0.342486	-0.0331327	0.999925	-0.405189	0.999851	-0.372057	0.967073	0.431676	0.998739	-0.231402	0.994752	-0.663078	0.624956
Vitvi16g00935	4.1.16	glycolysis.cytosolic branch.phosphoenolpyruvate carboxykinase (PEPCK)	phosphoenolpyruvate carboxylase-related kinase 1 | Chr1:4283635-4285675 FORWARD LENGTH=522 | 201606	-0.00904527	0.99976	-0.228479	0.991691	-0.2815	0.999987	-0.0563334	0.999318	-0.00616562	0.99976	0.0135799	0.999249	-0.471117	0.0337397	-0.438693	0.0457228	-0.60542	0.00767065	-0.0609914	0.999363	-0.174644	0.912072	-0.113652	0.998179	-0.0934149	0.936668	-0.0403402	0.999984	0.0530747	0.91653	0.158443	0.999925	0.0978113	0.999851	-0.0606314	0.991679	-0.143583	0.998739	-0.110253	0.998744	0.0333292	0.974982
Vitvi18g00487	4.1.16	glycolysis.cytosolic branch.phosphoenolpyruvate carboxykinase (PEPCK)	phosphoenolpyruvate carboxylase-related kinase 2 | Chr1:4320123-4322269 REVERSE LENGTH=470 | 201606	0.14165	0.99976	-0.286749	0.989067	0.125472	0.999987	-0.0696265	0.999318	0.381021	0.99976	-0.0619809	0.999249	-0.530302	0.0227168	-1.14102	1.36291e-05	-0.585726	0.00785826	-0.418216	0.999363	-0.259857	0.855837	0.15836	0.986587	0.192499	0.620193	-0.204433	0.999984	-0.396932	0.34505	0.0101822	0.999925	-0.243679	0.999851	-0.253861	0.967073	-0.258149	0.998739	-0.212079	0.994752	0.0460703	0.967165
Vitvi18g00953	4.1.3	glycolysis.cytosolic branch.glucose-6-phosphate isomerase	Sugar isomerase (SIS) family protein | Chr5:17136269-17140622 FORWARD LENGTH=528 | 201606	-0.0220616	0.99976	0.00773095	0.958815	0.0610466	0.999987	0.1053	0.999318	0.0722414	0.99976	0.0132909	0.999249	-1.17071	1.32583e-08	-0.800731	5.43855e-06	-0.637457	0.000114906	0.196188	0.999363	0.26476	0.838603	0.0685719	0.935276	-0.17379	0.253186	-0.268491	0.999984	-0.0947016	0.744988	0.166395	0.999925	0.181652	0.999851	0.0152562	0.967073	-0.140731	0.998739	-0.176482	0.998744	-0.0357512	0.959376
Vitvi10g00129	4.1.5	glycolysis.cytosolic branch.pyrophosphate-fructose-6-P phosphotransferase	Phosphofructokinase family protein | Chr4:1939250-1942765 FORWARD LENGTH=569 | 201606	-0.126282	0.99976	0.0198497	0.877189	0.0182406	0.999987	-0.17033	0.999318	-0.121518	0.99976	-0.0439748	0.999249	-1.02466	4.29955e-08	-0.841997	1.00583e-06	-0.668082	3.12313e-05	0.169849	0.999363	0.0437849	0.984659	-0.126064	0.998179	-0.0128167	0.157815	-0.312796	0.999984	-0.299979	0.211788	0.0237177	0.999925	-0.100737	0.999851	-0.124455	0.985159	-0.0616284	0.998739	-0.439151	0.994752	-0.377522	0.414773
Vitvi18g00037	4.1.5	glycolysis.cytosolic branch.pyrophosphate-fructose-6-P phosphotransferase	Phosphofructokinase family protein | Chr1:7297467-7301336 REVERSE LENGTH=614 | 201606	-0.0993129	0.99976	0.0319698	0.989799	0.108304	0.999987	0.0323716	0.999318	-0.163451	0.99976	-0.0326154	0.999249	-1.62009	8.18962e-13	-1.32312	3.2354e-11	-1.14422	5.75598e-10	0.130976	0.999363	0.109808	0.901263	-0.0211678	0.904858	-0.165988	0.0793112	-0.366062	0.999984	-0.200074	0.339113	-0.000306825	0.999925	-0.0978088	0.999851	-0.097502	0.977862	0.0298351	0.998739	-0.301075	0.994752	-0.33091	0.414773
Vitvi06g00676	4.1.6	glycolysis.cytosolic branch.fructose-2,6-bisphosphatase (Fru2,6BisPase)	fructose-2%2C6-bisphosphatase | Chr1:2178363-2183980 REVERSE LENGTH=744 | 201606	-0.0419715	0.99976	-0.163879	0.94952	-0.0303346	0.999987	0.169026	0.999318	0.133419	0.99976	-0.071134	0.999249	1.82722	1.57957e-08	1.98965	4.23933e-09	2.0167	3.05657e-09	0.147718	0.999363	0.176078	0.926781	0.0283598	0.998179	-0.0147177	0.98383	-0.0134027	0.999984	0.00131496	0.997744	0.269626	0.999925	0.164441	0.999851	-0.105185	0.98583	0.0208899	0.998739	0.226758	0.998744	0.205868	0.781526
Vitvi03g00097	4.1.7	glycolysis.cytosolic branch.triosephosphate isomerase (TPI)	triosephosphate isomerase | Chr2:9071047-9073106 REVERSE LENGTH=306 | 201606	-0.10107	0.99976	0.105649	0.971639	-0.10588	0.999987	0.146951	0.999318	-0.102652	0.99976	0.0775606	0.999249	0.27988	0.270376	0.362358	0.150563	0.540326	0.035633	0.186951	0.999363	0.23189	0.899224	0.0449391	0.998179	0.104473	0.963325	-0.028556	0.999984	-0.133029	0.79712	-0.0197681	0.999925	0.2367	0.999851	0.256469	0.970499	0.354076	0.998739	0.0408344	0.994752	-0.313242	0.716118
Vitvi06g00472	4.1.7	glycolysis.cytosolic branch.triosephosphate isomerase (TPI)	triosephosphate isomerase | Chr3:20553794-20556078 FORWARD LENGTH=254 | 201606	-0.105033	0.99976	0.0248596	0.958815	-0.0123354	0.999987	-0.0952907	0.999318	-0.0593481	0.99976	-0.0306122	0.999249	-0.119375	0.376964	-0.0565295	0.680283	0.0719223	0.600889	0.0600689	0.999363	0.182191	0.845742	0.122122	0.998179	-0.0027771	0.981564	-0.0091064	0.999984	-0.0063293	0.987921	-0.0698235	0.999925	0.089494	0.999851	0.159317	0.98583	-0.0387197	0.998739	-0.0737849	0.994752	-0.0350652	0.955522
Vitvi13g00288	4.1.7	glycolysis.cytosolic branch.triosephosphate isomerase (TPI)	triosephosphate isomerase | Chr3:20553794-20556078 FORWARD LENGTH=254 | 201606	0.119093	0.99976	0.0521383	0.99984	0.187554	0.999987	0.0124626	0.999318	-0.0870774	0.99976	-0.115297	0.999249	0.879222	2.08661e-07	0.741624	2.93981e-06	0.997011	2.75536e-08	-0.0747014	0.999363	0.0364726	0.986679	0.111174	0.998179	0.0628959	0.740951	-0.081317	0.999984	-0.144213	0.557047	-0.00774622	0.999925	-0.031988	0.999851	-0.0242418	0.995486	0.162436	0.998739	0.0464429	0.998744	-0.115993	0.797757
Vitvi04g00515	4.1.9	glycolysis.cytosolic branch.non-phosphorylating glyceraldehyde 3-phosphate dehydrogenase (NPGAP-DH)	aldehyde dehydrogenase 11A3 | Chr2:10327325-10329601 REVERSE LENGTH=496 | 201606	0.0824361	0.99976	0.0347279	0.981479	0.0143214	0.999987	0.0761036	0.999318	-0.322889	0.99976	-0.292892	0.999249	-2.19422	2.41093e-11	-2.0615	3.60616e-11	-2.02785	4.62873e-11	-0.121344	0.999363	-0.247349	0.843851	-0.126004	0.932618	-0.254067	0.212452	-0.413721	0.999984	-0.159655	0.68361	-0.0736359	0.999925	-0.179234	0.999851	-0.105598	0.967073	0.144926	0.998739	-0.044726	0.99638	-0.189652	0.792127
Vitvi11g00686	4.1.9	glycolysis.cytosolic branch.non-phosphorylating glyceraldehyde 3-phosphate dehydrogenase (NPGAP-DH)	aldehyde dehydrogenase 11A3 | Chr2:10327325-10329601 REVERSE LENGTH=496 | 201606	-0.270218	0.99976	0.172927	0.969576	-0.0116119	0.999987	-0.195714	0.999318	-0.0350755	0.99976	0.0692797	0.999249	4.0783	9.67162e-13	4.22756	4.71465e-13	3.83527	2.46122e-12	0.454539	0.999363	0.161736	0.950324	-0.292803	0.964014	0.305279	0.443438	0.404771	0.999984	0.0994919	0.890093	0.0113938	0.999925	-0.0968707	0.999851	-0.108264	0.995486	0.14464	0.998739	0.139777	0.998744	-0.00486326	0.997202
Vitvi18g02571	4.2.12	glycolysis.plastid branch.phosphoglycerate mutase	Phosphoglycerate mutase family protein | Chr1:7826603-7828055 FORWARD LENGTH=334 | 201606	0.151036	0.99976	-0.22283	0.99984	-0.218681	0.999987	0.101265	0.999318	0.546055	0.99976	-0.610887	0.999249	-3.11274	0.00361955	-4.23816	0.000523939	-3.78107	0.000159467	-0.518538	0.999363	-1.073	0.838603	-0.554462	0.998179	0.606883	0.877691	-0.404676	0.999984	-1.01156	0.701872	-0.144672	0.999925	-0.703283	0.999851	-0.558611	0.967073	0.162093	0.998739	0.307476	0.994752	0.145383	0.983717
Vitvi02g00684	4.2.14	glycolysis.plastid branch.pyruvate kinase (PK)	plastidial pyruvate kinase 3 | Chr1:11712205-11714963 FORWARD LENGTH=571 | 201606	0.0336971	0.99976	-0.0495129	0.969576	0.178836	0.999987	0.173411	0.999318	-0.0878484	0.99976	-0.184063	0.999249	-0.578165	0.0405095	-0.456184	0.101221	0.102916	0.717556	0.0979239	0.999363	0.113145	0.969266	0.0152207	0.998179	-0.024057	0.201401	-0.567936	0.999984	-0.543879	0.263453	0.181134	0.999925	-0.031994	0.999851	-0.213128	0.995486	0.237202	0.998739	-0.210463	0.994752	-0.447665	0.617053
Vitvi03g00723	4.2.14	glycolysis.plastid branch.pyruvate kinase (PK)	Pyruvate kinase family protein | Chr3:8139369-8141771 FORWARD LENGTH=596 | 201606	-0.0590939	0.99976	0.0943463	0.992551	0.0093727	0.999987	-0.0623551	0.999318	-0.571487	0.99976	-0.21628	0.999249	-2.02469	5.95915e-10	-2.02173	4.08885e-10	-2.09522	2.16999e-10	0.0135708	0.999363	-0.111689	0.926777	-0.12526	0.998179	0.0106127	0.946874	-0.041157	0.999984	-0.0517697	0.932825	-0.139869	0.999925	-0.180155	0.999851	-0.0402859	0.967073	0.519744	0.998739	0.112768	0.998744	-0.406976	0.658934
Vitvi05g00612	4.2.14	glycolysis.plastid branch.pyruvate kinase (PK)	Pyruvate kinase family protein | Chr3:8139369-8141771 FORWARD LENGTH=596 | 201606	-0.108978	0.99976	-0.0380072	0.972027	0.00207233	0.999987	-0.102972	0.999318	-0.161396	0.99976	-0.0692741	0.999249	-0.423555	0.0361985	-0.340437	0.0885005	-0.00102183	0.996534	0.192337	0.999363	0.157331	0.916281	-0.0350059	0.998179	0.109219	0.41604	-0.265202	0.999984	-0.374421	0.282107	0.121366	0.999925	0.0462807	0.999851	-0.0750854	0.995486	0.167643	0.998739	-0.2989	0.998744	-0.466543	0.472371
Vitvi07g00062	4.2.14	glycolysis.plastid branch.pyruvate kinase (PK)	Pyruvate kinase family protein | Chr3:8139369-8141771 FORWARD LENGTH=596 | 201606	0.0188714	0.99976	-0.200111	0.99984	0.460816	0.999987	0.0452274	0.999318	0.433297	0.99976	-0.110411	0.999249	-1.7237	6.01139e-05	-2.03821	1.17654e-05	-0.981376	0.00807454	-0.0437347	0.999363	0.362615	0.863242	0.406349	0.998179	0.27077	0.611726	-0.379711	0.999984	-0.65048	0.411799	0.175248	0.999925	-0.0793301	0.999851	-0.254578	0.995486	-0.1173	0.998739	-0.224072	0.994752	-0.106772	0.95584
Vitvi16g01182	4.2.14	glycolysis.plastid branch.pyruvate kinase (PK)	plastidic pyruvate kinase beta subunit 1 | Chr5:21463680-21466612 FORWARD LENGTH=579 | 201606	-0.188795	0.99976	-0.148442	0.982183	-0.0622917	0.999987	-0.0715365	0.999318	-0.204251	0.99976	0.011143	0.999249	-2.89467	3.55185e-13	-2.82265	4.34963e-13	-2.48092	3.83145e-12	0.028698	0.999363	-0.00550513	0.996784	-0.0342031	0.998179	-0.0433244	0.215121	-0.419259	0.999984	-0.375935	0.30611	-0.0116552	0.999925	-0.132008	0.999851	-0.120353	0.98583	0.0893896	0.998739	-0.501939	0.99638	-0.591328	0.414773
Vitvi01g00442	4.2.2	glycolysis.plastid branch.phosphoglucomutase (PGM)	phosphoglucomutase%2C putative / glucose phosphomutase | Chr1:26705594-26708034 FORWARD LENGTH=615 | 201606	-0.912479	0.99976	-0.0779569	0.735275	-0.554374	0.999987	0.51983	0.999318	-0.164206	0.99976	0.112371	0.999249	8.93692	1.73226e-08	9.95654	2.37547e-09	9.69141	4.25791e-09	0.925053	0.999363	0.539826	0.981485	-0.385227	0.998179	-0.0945623	0.629641	-0.214663	0.999984	-0.1201	0.819402	0.0905309	0.999925	0.181721	0.999851	0.09119	0.995486	0.589474	0.998739	0.192796	0.998744	-0.396678	0.622267
Vitvi13g00613	4.2.2	glycolysis.plastid branch.phosphoglucomutase (PGM)	phosphoglucosamine mutase family protein | Chr5:5778168-5781863 FORWARD LENGTH=581 | 201606	-0.0675631	0.99976	-0.0352989	0.951653	0.0805646	0.999987	0.113302	0.999318	0.0204612	0.99976	-0.13228	0.999249	-1.07757	3.90194e-08	-1.01015	1.06556e-07	-0.75366	8.46319e-06	0.0666626	0.999363	0.00911271	0.994325	-0.0575499	0.999331	-0.000764111	0.181449	-0.3148	0.999984	-0.314036	0.221525	0.0343984	0.999925	-0.139015	0.999851	-0.173413	0.967073	0.0920764	0.998739	-0.0692178	0.994752	-0.161294	0.744099
Vitvi18g00504	4.2.3	glycolysis.plastid branch.glucose-6-phosphate isomerase	phosphoglucose isomerase 1 | Chr4:12709097-12712610 REVERSE LENGTH=570 | 201606	-0.0770787	0.99976	-0.138071	0.99984	0.0393327	0.999987	-0.00567304	0.999318	0.0385277	0.99976	-0.0312337	0.999249	-0.368748	0.00507693	-0.400824	0.00253862	-0.157411	0.213475	-0.0294889	0.999363	0.0399269	0.984458	0.0694157	0.998179	0.00258683	0.404319	-0.17141	0.999984	-0.173997	0.437127	0.0315031	0.999925	-0.0764846	0.999851	-0.107988	0.988386	-0.0416139	0.998739	-0.145849	0.994752	-0.104235	0.809929
Vitvi07g01462	4.2.4	glycolysis.plastid branch.phosphofructokinase (PFK)	phosphofructokinase 5 | Chr2:9545670-9548414 FORWARD LENGTH=537 | 201606	-0.0529855	0.99976	0.103967	0.956758	0.118787	0.999987	0.270462	0.999318	0.488045	0.99976	-0.0711006	0.999249	-1.20548	0.000846674	-1.32866	0.000367267	-0.391861	0.158758	-0.00187186	0.999363	-0.044361	0.994325	-0.0424892	0.998179	0.121308	0.130978	-0.857984	0.999984	-0.979292	0.128503	-0.158824	0.999925	-0.216133	0.999851	-0.0573088	0.977862	-0.0962755	0.998739	-0.516421	0.998744	-0.420146	0.6835
Vitvi14g01938	4.2.4	glycolysis.plastid branch.phosphofructokinase (PFK)	phosphofructokinase 5 | Chr2:9545670-9548414 FORWARD LENGTH=537 | 201606	0.121274	0.99976	-0.0585223	0.99984	0.220959	0.999987	0.0476355	0.999318	0.196216	0.99976	-0.0732809	0.999249	-1.64673	0.000203959	-1.84991	2.7704e-05	-1.17878	0.00235265	-0.319527	0.999363	-0.050305	0.994325	0.269222	0.998179	-0.116346	0.473996	-0.518256	0.999984	-0.401909	0.614613	-0.13973	0.999925	-0.14999	0.999851	-0.0102597	0.991679	-0.264927	0.998739	-0.397339	0.998744	-0.132412	0.942914
Vitvi06g01407	4.3.12	glycolysis.unclear/dually targeted.phosphoglycerate mutase	phosphoglycerate/bisphosphoglycerate mutase family protein | Chr5:7517731-7520223 REVERSE LENGTH=460 | 201606	-0.232489	0.99976	-0.17334	0.9433	-0.475517	0.999987	0.191448	0.999318	0.0938487	0.99976	-0.157557	0.999249	4.12189	3.7087e-12	4.20441	5.23277e-12	4.34928	1.06684e-12	0.184312	0.999363	0.069743	0.994325	-0.114569	0.998179	0.101796	0.712459	-0.157649	0.999984	-0.259445	0.546251	0.125163	0.999925	0.312771	0.999851	0.187608	0.985439	0.199395	0.998739	0.191356	0.998744	-0.00803917	0.99625
Vitvi01g00455	4.3.2	glycolysis.unclear/dually targeted.phosphoglucomutase (PGM)	hAT dimerization domain-containing protein | Chr3:5972793-5975684 REVERSE LENGTH=877 | 201606	0.00957338	0.99976	-0.0465395	0.894545	0.129558	0.999987	0.178922	0.999318	-0.100357	0.99976	-0.157803	0.999249	-0.738055	5.05297e-05	-0.68156	0.000137385	-0.325779	0.0467407	-0.0533456	0.999363	-0.0978037	0.944232	-0.0444581	0.991243	-0.109841	0.0709459	-0.51008	0.999984	-0.40024	0.159599	0.00276723	0.999925	-0.217788	0.999851	-0.220555	0.967073	0.169438	0.998739	-0.173356	0.994752	-0.342794	0.51146
Vitvi16g00891	4.3.2	glycolysis.unclear/dually targeted.phosphoglucomutase (PGM)	cysteine-rich RECEPTOR-like kinase | Chr4:12129485-12133157 FORWARD LENGTH=1043 | 201606	0.0266897	0.99976	0.00781913	0.969576	-0.108345	0.999987	0.117041	0.999318	0.0768126	0.99976	-0.0260878	0.999249	1.52747	1.85557e-08	1.50136	2.45716e-08	1.57585	1.11233e-08	0.0911711	0.999363	-0.0938722	0.957407	-0.185043	0.998179	0.117278	0.689758	-0.142251	0.999984	-0.259529	0.464043	0.110042	0.999925	0.0411622	0.999851	-0.0688794	0.995486	0.157507	0.999764	0.000877831	0.998744	-0.156629	0.819857
Vitvi04g00040	4.3.4	glycolysis.unclear/dually targeted.phosphofructokinase (PFK)	phosphofructokinase 6 | Chr4:15845010-15848305 REVERSE LENGTH=462 | 201606	-0.154194	0.99976	-0.146496	0.969576	0.0999464	0.999987	-0.104651	0.999318	-0.134528	0.99976	-0.374323	0.999249	-1.00163	1.66027e-06	-0.721167	0.00011439	-0.425098	0.013188	0.0697824	0.999363	0.2405	0.838603	0.170718	0.932618	-0.210679	0.218645	-0.33603	0.999984	-0.125351	0.704708	0.0620846	0.999925	-0.0136404	0.999851	-0.075725	0.995486	-0.180802	0.998739	-0.0663571	0.998744	0.114445	0.860137
Vitvi10g00212	4.3.4	glycolysis.unclear/dually targeted.phosphofructokinase (PFK)	phosphofructokinase 2 | Chr5:19356569-19357989 REVERSE LENGTH=444 | 201606	-0.0494011	0.99976	-0.119094	0.837376	0.172346	0.999987	-0.242334	0.999318	-0.156334	0.99976	-0.126667	0.999249	-0.926004	4.53368e-06	-0.925879	4.13221e-06	-0.966422	2.56392e-06	-0.132906	0.999363	-0.0302551	0.994325	0.102651	0.98518	-0.133031	0.984377	0.0101631	0.999984	0.143194	0.659159	-0.0632135	0.999925	-0.252002	0.999851	-0.188789	0.967073	-0.219032	0.998739	-0.105504	0.994752	0.113527	0.858022
Vitvi11g00237	4.3.4	glycolysis.unclear/dually targeted.phosphofructokinase (PFK)	phosphofructokinase 1 | Chr4:14403621-14406071 REVERSE LENGTH=473 | 201606	0.129314	0.99976	-0.0142522	0.956818	0.219176	0.999987	-0.129899	0.999318	0.0552419	0.99976	-0.216764	0.999249	-0.651728	0.000780835	-0.980255	5.67154e-06	-0.546592	0.00388765	-0.172985	0.999363	-0.0966459	0.952284	0.0763392	0.973268	0.155542	0.504315	-0.201783	0.999984	-0.357324	0.256182	-0.0294187	0.999925	-0.186508	0.999851	-0.157089	0.967073	-0.0295996	0.998739	-0.114918	0.994752	-0.0853183	0.910811
Vitvi16g00381	4.3.4	glycolysis.unclear/dually targeted.phosphofructokinase (PFK)	cysteine-rich RECEPTOR-like kinase | Chr4:12129485-12133157 FORWARD LENGTH=1043 | 201606	-0.110175	0.99976	-0.0704948	0.735562	0.182174	0.999987	0.310328	0.999318	0.0640189	0.99976	-0.174715	0.999249	-0.918019	8.93009e-07	-0.653119	8.13394e-05	-0.141171	0.332712	0.0747729	0.999363	0.211212	0.838603	0.136439	0.932618	-0.190128	0.0667138	-0.565637	0.999984	-0.375509	0.158807	0.0350928	0.999925	-0.0811373	0.999851	-0.11623	0.991679	0.0561809	0.998739	-0.0805939	0.994752	-0.136775	0.787131
Vitvi01g01538	4.3.8	glycolysis.unclear/dually targeted.glyceraldehyde 3-phosphate dehydrogenase (GAP-DH)	glyceraldehyde-3-phosphate dehydrogenase C subunit 1 | Chr3:1081077-1083131 FORWARD LENGTH=338 | 201606	-0.197759	0.99976	-0.242779	0.971945	-0.0057955	0.999987	0.246393	0.999318	0.614895	0.99976	-0.565017	0.999249	-2.59334	2.03813e-06	-2.88844	4.34367e-07	-1.74973	0.000195461	-0.110023	0.999363	-0.303685	0.926777	-0.193662	0.998179	0.185069	0.121382	-1.1473	0.999984	-1.33237	0.118224	-0.0650027	0.999925	-0.495648	0.999851	-0.430645	0.967073	-0.183433	0.998739	-0.335887	0.994752	-0.152455	0.936548
Vitvi18g02371	4.3.8	glycolysis.unclear/dually targeted.glyceraldehyde 3-phosphate dehydrogenase (GAP-DH)	disease resistance protein (TIR-NBS-LRR class) | Chr1:26148836-26153374 REVERSE LENGTH=1400 | 201606	0.364905	0.99976	-0.148535	0.979918	0.111455	0.999987	0.0950797	0.999318	0.0758315	0.99976	0.0908956	0.999249	1.84913	1.0316e-05	1.61919	2.15893e-05	2.16734	5.70216e-07	-0.329663	0.999363	0.0341021	0.994325	0.363765	0.998179	-0.0997203	0.46539	-0.284107	0.999984	-0.184387	0.673783	0.183778	0.999925	0.287552	0.999851	0.103774	0.985159	-0.0804722	0.998739	-0.279923	0.998744	-0.199451	0.78908
Vitvi18g02378	4.3.8	glycolysis.unclear/dually targeted.glyceraldehyde 3-phosphate dehydrogenase (GAP-DH)	Exostosin family protein | Chr1:25251606-25253568 REVERSE LENGTH=430 | 201606	-0.182083	0.99976	0.246889	0.971945	-0.110199	0.999987	0.166868	0.999318	0.0304702	0.99976	0.186426	0.999249	1.64759	0.000296053	1.9089	3.23031e-05	1.63962	0.00018243	-0.0593653	0.999363	-0.132155	0.988041	-0.0727896	0.947847	-0.320671	0.833083	-0.124182	0.999984	0.196489	0.721109	-0.488337	0.999925	-0.204039	0.999851	0.284298	0.995486	-0.184273	0.998739	-0.14374	0.99638	0.0405333	0.974966
Vitvi19g01710	4.3.8	glycolysis.unclear/dually targeted.glyceraldehyde 3-phosphate dehydrogenase (GAP-DH)	glyceraldehyde-3-phosphate dehydrogenase of plastid 2 | Chr1:5574433-5577406 FORWARD LENGTH=420 | 201606	-0.00489468	0.99976	-0.119773	0.920184	0.153806	0.999987	0.378853	0.999318	-0.110429	0.99976	-0.126559	0.999249	-3.53151	1.76444e-10	-3.73188	2.55234e-11	-3.18372	2.00827e-10	-0.387447	0.999363	-0.26678	0.896125	0.120668	0.998179	-0.187079	0.320316	-0.614573	0.999984	-0.427494	0.530446	-0.272569	0.999925	-0.42548	0.999851	-0.152911	0.967073	0.302203	0.998739	-0.109161	0.998744	-0.411364	0.745714
Vitvi01g00787	5.10	fermentation.aldehyde dehydrogenase	aldehyde dehydrogenase 2B7 | Chr1:8412868-8414804 REVERSE LENGTH=408 | 201606	0.170879	0.99976	-0.418291	0.994218	0.10423	0.999987	-0.0712212	0.999318	-0.0611272	0.99976	-0.298394	0.999249	-2.24988	1.80331e-07	-2.38102	7.28736e-08	-1.56243	4.07945e-05	-0.374197	0.999363	-0.103143	0.985247	0.271054	0.987996	-0.243058	0.135968	-0.790591	0.999984	-0.547532	0.333744	0.214972	0.999925	-0.0364946	0.999851	-0.251467	0.995486	-0.253152	0.998739	-0.563418	0.994752	-0.310266	0.778778
Vitvi04g01402	5.10	fermentation.aldehyde dehydrogenase	aldehyde dehydrogenase 3H1 | Chr1:16796564-16800031 REVERSE LENGTH=484 | 201606	-0.684685	0.99976	0.154814	0.99984	-0.247584	0.999987	0.0342536	0.999318	-0.133627	0.99976	-0.101526	0.999249	1.70468	2.61402e-06	2.13092	9.15424e-08	1.13509	0.00043598	0.249965	0.999363	-0.00299096	0.999122	-0.252956	0.998179	-0.176271	0.223147	0.566605	0.999984	0.742876	0.158807	-0.589534	0.999925	-0.440092	0.999851	0.149442	0.967073	-0.00839011	0.998739	0.702385	0.998744	0.710775	0.45684
Vitvi06g00210	5.10	fermentation.aldehyde dehydrogenase	aldehyde dehydrogenase 3F1 | Chr4:17151029-17153381 FORWARD LENGTH=484 | 201606	-0.618726	0.99976	-0.0163573	0.971945	-0.21335	0.999987	0.170991	0.999318	0.173013	0.99976	-0.103566	0.999249	-0.497112	0.104378	0.0539743	0.865226	-0.0887386	0.782677	0.353454	0.999363	0.348767	0.877439	-0.00468721	0.998179	-0.197632	0.932881	-0.0596066	0.999984	0.138026	0.831462	-0.248914	0.999925	-0.0566086	0.999851	0.192306	0.995486	-0.199654	0.998739	0.214951	0.99638	0.414605	0.680182
Vitvi07g01934	5.10	fermentation.aldehyde dehydrogenase	aldehyde dehydrogenase 3H1 | Chr1:16796564-16798574 REVERSE LENGTH=421 | 201606	-0.18772	0.99976	-0.246628	0.982306	-0.700749	0.999987	0.102711	0.999318	-0.00364132	0.99976	-0.0730451	0.999249	1.46903	3.80575e-05	1.16061	0.000598464	0.865444	0.00802555	-0.314994	0.999363	-0.688541	0.838603	-0.373547	0.998179	-0.00657444	0.902179	-0.0849537	0.999984	-0.0783793	0.914998	-0.256086	0.999925	-0.175513	0.999851	0.0805734	0.990691	0.0997781	0.998739	0.0908026	0.998744	-0.00897551	0.996966
Vitvi11g00066	5.10	fermentation.aldehyde dehydrogenase	aldehyde dehydrogenase 7B4 | Chr1:20195435-20198853 REVERSE LENGTH=508 | 201606	-0.0533614	0.99976	-0.22186	0.981372	0.0194866	0.999987	-0.0499973	0.999318	-0.129136	0.99976	-0.0904493	0.999249	0.0483175	0.734088	0.23992	0.0796991	0.432425	0.00282721	0.0189235	0.999363	0.0803648	0.946703	0.0614413	0.928211	-0.172678	0.168494	-0.303742	0.999984	-0.131064	0.615586	0.187423	0.999925	0.00751686	0.999851	-0.179906	0.995486	-0.0935393	0.998739	-0.26329	0.994752	-0.169751	0.715989
Vitvi14g01796	5.10	fermentation.aldehyde dehydrogenase	aldehyde dehydrogenase 2B7 | Chr1:8412868-8414804 REVERSE LENGTH=408 | 201606	-0.0371875	0.99976	-0.200843	0.752028	0.0291287	0.999987	-0.725362	0.999318	-0.916407	0.99976	0.133814	0.999249	-4.61314	3.96704e-14	-4.52223	2.33452e-14	-5.04825	3.1352e-14	-0.0994239	0.999363	-0.0441219	0.994325	0.0553021	0.998179	-0.190334	0.518228	0.390994	0.999984	0.581328	0.340892	0.0642311	0.999925	-0.110438	0.999851	-0.174669	0.991679	0.000710539	0.998739	-0.468182	0.994752	-0.468893	0.715007
Vitvi17g00786	5.10	fermentation.aldehyde dehydrogenase	aldehyde dehydrogenase 2B7 | Chr1:8412238-8414804 REVERSE LENGTH=534 | 201606	-0.18655	0.99976	-0.213729	0.998683	-0.205308	0.999987	0.0343188	0.999318	-0.0728483	0.99976	-0.13015	0.999249	1.57205	1.81255e-07	1.81984	1.55608e-08	1.63549	1.09801e-07	0.0808227	0.999363	-0.0906637	0.970876	-0.171486	0.989497	-0.166972	0.724953	-0.1541	0.999984	0.0128713	0.986754	0.108002	0.999925	-0.0719053	0.999851	-0.179907	0.995486	-0.0598046	0.998739	0.0103685	0.994752	0.0701731	0.949336
Vitvi18g00255	5.10	fermentation.aldehyde dehydrogenase	aldehyde dehydrogenase 3H1 | Chr1:16796564-16798574 REVERSE LENGTH=421 | 201606	0.128316	0.99976	-0.0183979	0.915009	0.0338361	0.999987	0.15431	0.999318	-0.0712597	0.99976	-0.155107	0.999249	0.428946	0.00815981	0.498947	0.00242741	0.792225	1.56834e-05	-0.149009	0.999363	-0.167413	0.884884	-0.0184044	0.904548	-0.21901	0.0681834	-0.530692	0.999984	-0.311682	0.251512	-0.00229497	0.999925	-0.0729333	0.999851	-0.0706383	0.991679	0.00655928	0.998739	-0.221275	0.998744	-0.227835	0.652088
Vitvi08g00690	5.2	fermentation.PDC	pyruvate decarboxylase-2 | Chr5:22310858-22312681 REVERSE LENGTH=607 | 201606	-0.0788876	0.99976	0.060371	0.980126	0.302989	0.999987	0.0841328	0.999318	0.0294825	0.99976	-0.268293	0.999249	-1.29898	1.70492e-06	-1.01721	4.80083e-05	-0.64197	0.00521	0.255991	0.999363	0.135473	0.942989	-0.120518	0.998179	-0.0257787	0.141764	-0.521535	0.999984	-0.495756	0.196803	0.116733	0.999925	-0.246403	0.999851	-0.363136	0.967073	0.0288716	0.998739	-0.169109	0.994752	-0.197981	0.791471
Vitvi10g00553	5.2	fermentation.PDC	cysteine-rich RECEPTOR-like kinase | Chr4:12129485-12133157 FORWARD LENGTH=1043 | 201606	0.009617	0.99976	-0.0229974	0.972917	0.18646	0.999987	0.0755754	0.999318	-0.013277	0.99976	-0.236802	0.999249	-0.990979	1.22885e-06	-0.757124	5.32631e-05	-0.369471	0.0282987	0.0621487	0.999363	0.0841081	0.955263	0.0219594	0.957671	-0.171706	0.0690527	-0.537399	0.999984	-0.365693	0.20379	0.0947631	0.999925	-0.0927347	0.999851	-0.187498	0.991679	-0.0828538	0.998739	-0.225022	0.994752	-0.142168	0.798568
Vitvi14g01061	5.2	fermentation.PDC	Thiamine pyrophosphate dependent pyruvate decarboxylase family protein | Chr5:5724920-5726720 REVERSE LENGTH=572 | 201606	0.131572	0.99976	-0.207858	0.99984	0.180039	0.999987	-0.0241844	0.999318	0.0171519	0.99976	-0.0218636	0.999249	-2.81071	1.09025e-12	-3.09563	1.53607e-13	-2.74331	1.44782e-12	-0.349661	0.999363	-0.293866	0.844103	0.0557948	0.998179	-0.0647469	0.29017	-0.361265	0.999984	-0.296518	0.431428	-0.0102311	0.999925	-0.342333	0.999851	-0.332102	0.967073	-0.106083	0.998739	-0.363586	0.994752	-0.257503	0.716687
Vitvi04g01668	5.3	fermentation.ADH	alcohol dehydrogenase 1 | Chr1:28975509-28977216 FORWARD LENGTH=379 | 201606	-0.292515	0.99976	-0.0817086	0.969576	0.395491	0.999987	-0.221395	0.999318	0.119516	0.99976	-0.358236	0.999249	-2.00063	1.73946e-06	-1.64523	3.34748e-05	-0.809284	0.0176449	0.510837	0.999363	0.856636	0.838603	0.345799	0.998179	0.155433	0.586672	-0.334709	0.999984	-0.490143	0.445949	0.30003	0.999925	0.16863	0.999851	-0.1314	0.991679	-0.185478	0.998739	-0.197869	0.998744	-0.0123914	0.99625
Vitvi04g01671	5.3	fermentation.ADH	alcohol dehydrogenase 1 | Chr1:28975509-28977216 FORWARD LENGTH=379 | 201606	-0.258616	0.99976	-0.0765423	0.929101	0.41734	0.999987	-0.509895	0.999318	0.0347651	0.99976	-0.244214	0.999249	-1.6486	0.000448486	-1.59895	0.00157296	-1.01144	0.0350222	0.408901	0.999363	0.803823	0.838603	0.394922	0.993661	0.359255	0.87959	0.166661	0.999984	-0.192594	0.875451	0.226828	0.999925	0.127868	0.999851	-0.0989603	0.995486	-0.185405	0.998739	-0.0990197	0.998744	0.0863854	0.974742
Vitvi06g01689	5.3	fermentation.ADH	Zinc-binding alcohol dehydrogenase family protein | Chr5:16894087-16897450 FORWARD LENGTH=390 | 201606	-0.895228	0.99976	0.624578	0.894545	-0.446206	0.999987	0.4474	0.999318	-0.264161	0.99976	0.0192429	0.999249	1.48851	0.007611	3.29967	2.06422e-05	3.09765	2.08879e-05	1.53788	0.999363	1.23019	0.838603	-0.30769	0.993515	-0.273274	0.583362	-0.378942	0.999984	-0.105667	0.903512	0.0180742	0.999925	0.781169	0.999851	0.763095	0.967073	0.438286	0.998739	0.049215	0.994752	-0.389071	0.767216
Vitvi06g01690	5.3	fermentation.ADH	Zinc-binding alcohol dehydrogenase family protein | Chr5:16894087-16897450 FORWARD LENGTH=390 | 201606	-0.110316	0.99976	1.01704	0.976221	0.496159	0.999987	0.102421	0.999318	-0.154601	0.99976	-0.437108	0.999249	2.56102	8.12121e-07	4.03343	1.64751e-08	3.85814	2.05758e-08	1.17038	0.999363	1.08528	0.838603	-0.0850949	0.920966	-0.302036	0.604179	-0.211838	0.999984	0.0901978	0.852432	0.0430209	0.999925	0.478809	0.999851	0.435788	0.977862	-0.0450149	0.998739	0.32769	0.994752	0.372705	0.633247
Vitvi07g00708	5.3	fermentation.ADH	GroES-like zinc-binding dehydrogenase family protein | Chr5:17684265-17686379 FORWARD LENGTH=379 | 201606	-0.109714	0.99976	-0.0151424	0.972027	-0.131203	0.999987	-0.115254	0.999318	-0.141718	0.99976	-0.0804293	0.999249	0.832852	0.00127728	1.05628	0.000116135	0.842538	0.00131633	0.223584	0.999363	0.298783	0.872188	0.0751994	0.999977	0.000153081	0.465537	0.289097	0.999984	0.288944	0.504114	0.129012	0.999925	0.320273	0.999851	0.19126	0.967073	0.0266173	0.998739	0.254273	0.994752	0.227656	0.779736
Vitvi07g02302	5.3	fermentation.ADH	GroES-like zinc-binding dehydrogenase family protein | Chr5:17684265-17686379 FORWARD LENGTH=391 | 201606	0.120553	0.99976	0.0280238	0.99984	0.167115	0.999987	-0.000942962	0.999318	-0.0290062	0.99976	0.236692	0.999249	0.650713	0.000729549	0.83351	6.44994e-05	0.82188	7.88186e-05	0.215279	0.999363	0.25988	0.849264	0.0446012	0.998179	0.0324816	0.778018	0.0887125	0.999984	0.0562309	0.877408	0.307809	0.999925	0.213319	0.999851	-0.09449	0.967073	0.0605448	0.998739	-0.148923	0.998744	-0.209467	0.691489
Vitvi16g00018	5.3	fermentation.ADH	GroES-like zinc-binding dehydrogenase family protein | Chr5:8495035-8497090 REVERSE LENGTH=352 | 201606	0.202005	0.99976	0.0377517	0.997554	0.15644	0.999987	-0.0354062	0.999318	0.0290463	0.99976	0.145475	0.999249	0.227938	0.299672	-0.493625	0.0262139	-0.115446	0.605848	-0.332745	0.999363	-0.107125	0.957075	0.22562	0.878521	0.388818	0.519879	0.236259	0.999984	-0.152559	0.731285	-0.168492	0.999925	-0.0615594	0.999851	0.106932	0.995486	0.324365	0.998739	0.0553771	0.998744	-0.268988	0.715989
Vitvi18g00132	5.3	fermentation.ADH	Zinc-binding alcohol dehydrogenase family protein | Chr5:16894087-16897450 FORWARD LENGTH=390 | 201606	0.0315389	0.99976	0.0373559	0.99984	0.190618	0.999987	0.00985196	0.999318	0.138297	0.99976	-0.218957	0.999249	-0.57724	0.0387259	-0.19054	0.474468	0.0941067	0.723979	0.0665723	0.999363	0.0891127	0.979526	0.0225405	0.945296	-0.320128	0.186051	-0.582234	0.999984	-0.262106	0.592661	0.0607553	0.999925	-0.0699668	0.999851	-0.130722	0.995486	-0.448573	0.998739	-0.353426	0.998744	0.0951476	0.932803
Vitvi18g01223	5.3	fermentation.ADH	alcohol dehydrogenase 1 | Chr1:28975509-28977216 FORWARD LENGTH=379 | 201606	0.376549	0.99976	-0.612947	0.979918	0.89186	0.999987	-0.129332	0.999318	-0.198335	0.99976	-0.0531428	0.999249	1.97076	1.04539e-06	1.4827	5.56474e-05	1.92847	1.49654e-06	-0.620626	0.999363	0.381424	0.872931	1.00205	0.998179	-0.132563	0.424418	0.42372	0.999984	0.556283	0.326696	0.36887	0.999925	-0.133887	0.999851	-0.502758	0.993861	-0.0635604	0.998739	0.347531	0.994752	0.411091	0.707622
Vitvi18g01226	5.3	fermentation.ADH	alcohol dehydrogenase 1 | Chr1:28975509-28977216 FORWARD LENGTH=379 | 201606	-0.338383	0.99976	-0.115871	0.87893	0.0368674	0.999987	-0.364159	0.999318	-0.30777	0.99976	0.360256	0.999249	-2.09836	1.35832e-08	-2.15941	8.92265e-09	-2.4316	6.12187e-09	0.0911317	0.999363	0.369626	0.838603	0.278494	0.998179	0.152175	0.163569	0.702861	0.999984	0.550686	0.313932	-0.13138	0.999925	-0.00562433	0.999851	0.125755	0.99683	0.0957863	0.998739	-0.0215535	0.998744	-0.11734	0.930067
Vitvi12g00008	6.1	gluconeogenesis / glyoxylate cycle.citrate synthase	RNA-directed DNA polymerase (reverse transcriptase)-related family protein | Chr3:8789309-8790907 FORWARD LENGTH=532 | 201606	0.0222189	0.99976	-0.139372	0.99984	-0.0128918	0.999987	0.000391929	0.999318	0.0647759	0.99976	-0.054008	0.999249	-1.58894	5.52436e-11	-1.82754	3.84416e-12	-1.5808	7.11587e-11	-0.236674	0.999363	-0.271471	0.838603	-0.0347969	0.998913	0.00193328	0.229464	-0.279606	0.999984	-0.28154	0.27145	-0.0750833	0.999925	-0.236361	0.999851	-0.161277	0.967073	-0.0624507	0.998739	-0.225206	0.994752	-0.162756	0.740944
Vitvi07g03070	6.3	gluconeogenesis / glyoxylate cycle.malate dehydrogenase	peroxisomal NAD-malate dehydrogenase 2 | Chr5:2993645-2995169 REVERSE LENGTH=333 | 201606	-0.0575246	0.99976	-0.116803	0.894545	0.174446	0.999987	-0.13166	0.999318	-0.196003	0.99976	0.0874962	0.999249	-0.718495	6.6339e-07	-0.815475	7.39118e-08	-0.904358	1.63621e-08	-0.171077	0.999363	-0.020236	0.994325	0.150841	0.998179	-0.074097	0.380831	0.165627	0.999984	0.239724	0.237446	-0.111798	0.999925	-0.252207	0.999851	-0.140409	0.967073	-0.00975393	0.998739	-0.053529	0.994752	-0.0437751	0.931718
Vitvi03g00785	6.3	gluconeogenesis / glyoxylate cycle.malate dehydrogenase	peroxisomal NAD-malate dehydrogenase 1 | Chr2:9689995-9691923 REVERSE LENGTH=354 | 201606	0.055981	0.99976	0.190344	0.936112	-0.243078	0.999987	0.285782	0.999318	0.0456251	0.99976	-0.101815	0.999249	4.79178	1.12927e-13	5.17619	4.90933e-14	5.15285	4.06814e-14	0.421186	0.999363	0.327837	0.889359	-0.0933486	0.998179	0.0367722	0.967348	-0.0332353	0.999984	-0.0700075	0.926548	0.286824	0.999925	0.626897	0.999851	0.340073	0.967073	0.276929	0.998739	0.354362	0.994752	0.0774327	0.959768
Vitvi10g00554	6.3	gluconeogenesis / glyoxylate cycle.malate dehydrogenase	Lactate/malate dehydrogenase family protein | Chr1:19854966-19856802 REVERSE LENGTH=341 | 201606	-0.0537465	0.99976	0.101276	0.99984	0.164939	0.999987	-0.0153488	0.999318	-0.112465	0.99976	0.0834045	0.999249	-0.933404	5.75335e-06	-0.574581	0.0015883	-0.565281	0.00192389	0.205064	0.999363	0.272952	0.838603	0.0678878	0.970001	-0.153759	0.766593	-0.0951714	0.999984	0.0585877	0.876874	0.0500416	0.999925	0.0542664	0.999851	0.00422477	0.995486	-0.0566433	0.998739	-0.193925	0.998744	-0.137281	0.816554
Vitvi19g00138	6.3	gluconeogenesis / glyoxylate cycle.malate dehydrogenase	Lactate/malate dehydrogenase family protein | Chr3:5056139-5057865 FORWARD LENGTH=316 | 201606	0.0398348	0.99976	0.0631659	0.980633	0.149463	0.999987	0.135582	0.999318	-0.531622	0.99976	-0.116272	0.999249	-0.722496	0.0394647	-0.608454	0.0676125	-0.856541	0.0129776	-0.151345	0.999363	-0.260603	0.910198	-0.109258	0.987996	-0.265387	0.862922	-0.126558	0.999984	0.138829	0.854109	-0.174676	0.999925	-0.370231	0.999851	-0.195555	0.967073	0.401817	0.998739	0.125296	0.99638	-0.276521	0.832299
Vitvi00g01243	6.4	gluconeogenesis / glyoxylate cycle.phosphoenolpyruvate carboxykinase (PEPCK)	phosphoenolpyruvate carboxykinase 2 | Chr5:26266477-26269486 FORWARD LENGTH=701 | 201606	-0.166074	0.99976	-0.117177	0.984074	0.120412	0.999987	0.0919539	0.999318	0.26255	0.99976	0.0393057	0.999249	-3.1424	1.26295e-10	-2.88765	5.79077e-10	-3.45688	2.15035e-11	0.0100747	0.999363	0.178465	0.950324	0.16839	0.975986	-0.244672	0.292428	0.492945	0.999984	0.737617	0.159347	-0.0388222	0.999925	-0.108021	0.999851	-0.0691992	0.995486	-0.415268	0.998739	0.545593	0.998744	0.960861	0.326686
Vitvi00g01382	6.4	gluconeogenesis / glyoxylate cycle.phosphoenolpyruvate carboxykinase (PEPCK)	phosphoenolpyruvate carboxykinase 1 | Chr4:17802974-17806332 REVERSE LENGTH=671 | 201606	-0.139432	0.99976	-0.135425	0.990467	0.359377	0.999987	0.0730443	0.999318	0.30554	0.99976	0.226427	0.999249	-3.00696	2.85534e-11	-2.87397	5.29474e-11	-3.35621	6.81229e-12	0.0690174	0.999363	0.232437	0.905629	0.163419	0.998179	-0.0639647	0.199361	0.581685	0.999984	0.64565	0.194841	0.0650109	0.999925	-0.266372	0.999851	-0.331383	0.967073	-0.296461	0.998739	0.428303	0.994752	0.724763	0.429614
Vitvi05g00387	6.5	gluconeogenesis / glyoxylate cycle.pyruvate dikinase	pyruvate orthophosphate dikinase | Chr4:8864828-8869183 REVERSE LENGTH=875 | 201606	-0.0628361	0.99976	-0.529723	0.974869	-0.406236	0.999987	0.146052	0.999318	0.157382	0.99976	-0.375129	0.999249	1.58334	1.78452e-05	1.60034	1.54641e-05	1.6804	8.23775e-06	0.00483828	0.999363	-0.132064	0.967593	-0.136902	0.998179	-0.0121574	0.688834	-0.229128	0.999984	-0.216971	0.728117	0.471726	0.999925	0.211337	0.999851	-0.260389	0.98583	-0.0234872	0.998739	0.292053	0.994752	0.31554	0.770499
Vitvi05g00388	6.5	gluconeogenesis / glyoxylate cycle.pyruvate dikinase	RING/U-box superfamily protein | Chr4:1324602-1326671 FORWARD LENGTH=689 | 201606	0.111361	0.99976	-0.0820026	0.904347	0.0365927	0.999987	-0.178069	0.999318	-0.0369995	0.99976	-0.00574074	0.999249	-1.06	6.44692e-07	-1.27608	2.95267e-08	-1.44295	3.88563e-09	-0.0957032	0.999363	-0.280056	0.838603	-0.184352	0.990088	0.120376	0.749634	0.102892	0.999984	-0.0174835	0.971871	0.0976601	0.999925	-0.205288	0.999851	-0.302948	0.967073	-0.0206935	0.998739	-0.0694358	0.994752	-0.0487422	0.951648
Vitvi01g01700	7.1.1	OPP.oxidative PP.glucose-6-phosphate 1-dehydrogenase (G6PD)	glucose-6-phosphate dehydrogenase 2 | Chr5:4158952-4161640 FORWARD LENGTH=596 | 201606	-0.158831	0.99976	-0.0344373	0.752028	0.158423	0.999987	-0.797763	0.999318	-0.442404	0.99976	0.414397	0.999249	-1.32371	0.000617844	-1.61507	7.95332e-05	-1.72827	8.39953e-05	-0.0590624	0.999363	0.213178	0.936354	0.27224	0.998179	0.232301	0.351727	0.617741	0.999984	0.38544	0.626191	-0.183456	0.999925	-0.104076	0.999851	0.0793801	0.995486	-0.123058	0.998739	-0.594419	0.998744	-0.471361	0.732955
Vitvi14g00057	7.1.1	OPP.oxidative PP.glucose-6-phosphate 1-dehydrogenase (G6PD)	glucose-6-phosphate dehydrogenase 4 | Chr1:3038640-3041715 REVERSE LENGTH=625 | 201606	-0.081142	0.99976	-0.00148312	0.97549	0.0476556	0.999987	0.0713982	0.999318	0.167742	0.99976	-0.0884137	0.999249	0.0298697	0.865664	0.309596	0.0645137	0.741657	6.75706e-05	0.182539	0.999363	0.18159	0.882336	-0.000948724	0.998179	-0.0971875	0.0696136	-0.530198	0.999984	-0.43301	0.139807	0.10288	0.999925	0.0527924	0.999851	-0.0500874	0.995486	-0.193532	0.998739	-0.370386	0.998744	-0.176854	0.740944
Vitvi14g01605	7.1.1	OPP.oxidative PP.glucose-6-phosphate 1-dehydrogenase (G6PD)	glucose-6-phosphate dehydrogenase 6 | Chr5:16311284-16314556 FORWARD LENGTH=515 | 201606	-0.133468	0.99976	0.0206896	0.972027	-0.128759	0.999987	0.0963982	0.999318	0.0552748	0.99976	-0.21713	0.999249	-2.05958	1.71528e-10	-1.77506	2.36127e-09	-1.54771	3.14455e-08	0.0254357	0.999363	-0.0265935	0.994325	-0.0520291	0.92453	-0.259083	0.109399	-0.538462	0.999984	-0.27938	0.433176	-0.128722	0.999925	-0.0313017	0.999851	0.0974199	0.995486	-0.217959	0.998739	-0.224934	0.998744	-0.00697467	0.99625
Vitvi01g00026	7.1.2	OPP.oxidative PP.6-phosphogluconolactonase	6-phosphogluconolactonase 1 | Chr1:4694475-4695600 REVERSE LENGTH=268 | 201606	0.071861	0.99976	0.0872629	0.972027	0.125822	0.999987	0.0750538	0.999318	0.00227752	0.99976	0.140192	0.999249	0.737389	2.57345e-05	0.83203	4.85153e-06	0.50257	0.00162514	0.0366539	0.999363	-0.148413	0.896125	-0.185067	0.998179	-0.057987	0.753568	0.0864061	0.999984	0.144393	0.601987	0.021252	0.999925	-0.202374	0.999851	-0.223626	0.967073	0.0147893	0.998739	0.0212679	0.994752	0.00647866	0.99485
Vitvi16g01365	7.1.2	OPP.oxidative PP.6-phosphogluconolactonase	NagB/RpiA/CoA transferase-like superfamily protein | Chr5:8330532-8331784 REVERSE LENGTH=325 | 201606	-0.0324864	0.99976	-0.00983832	0.97549	-0.0493928	0.999987	0.0784702	0.999318	-0.0411177	0.99976	-0.0571287	0.999249	-2.34713	1.87264e-12	-2.13267	1.05946e-11	-2.24978	4.36343e-12	-0.0771602	0.999363	-0.0798571	0.967292	-0.00269694	0.890366	-0.291617	0.562529	-0.177208	0.999984	0.114409	0.746359	-0.0998082	0.999925	-0.0629506	0.999851	0.0368576	0.995486	-0.172029	0.998739	-0.0416093	0.998744	0.13042	0.840014
Vitvi01g01362	7.1.3	OPP.oxidative PP.6-phosphogluconate dehydrogenase	6-phosphogluconate dehydrogenase family protein | Chr3:482498-483958 FORWARD LENGTH=486 | 201606	-0.0286858	0.99976	-0.0508462	0.993602	0.0786831	0.999987	-0.0337346	0.999318	-0.0228794	0.99976	-0.0612558	0.999249	-2.01057	1.10392e-12	-2.07485	5.60945e-13	-1.65466	4.50899e-11	-0.0373328	0.999363	0.0713395	0.962015	0.108672	0.998179	0.0269473	0.231137	-0.28457	0.999984	-0.311517	0.234222	-0.0151723	0.999925	-0.0360295	0.999851	-0.0208571	0.995486	0.0160921	0.998739	-0.257049	0.998744	-0.273141	0.58033
Vitvi12g01873	7.1.3	OPP.oxidative PP.6-phosphogluconate dehydrogenase	6-phosphogluconate dehydrogenase family protein | Chr1:26830673-26831572 FORWARD LENGTH=299 | 201606	-0.10567	0.99976	-0.136581	0.791126	0.1062	0.999987	-0.247675	0.999318	-0.383087	0.99976	0.0857332	0.999249	1.36487	1.9433e-09	1.27589	6.98205e-09	1.42908	7.99285e-10	0.0737171	0.999363	0.0644589	0.970876	-0.00925813	0.950998	0.162703	0.999871	0.000251574	0.999984	-0.162452	0.547684	0.104628	0.999925	-0.147411	0.999851	-0.252039	0.974346	0.298116	0.998739	-0.333156	0.994752	-0.631272	0.255935
Vitvi13g00628	7.2.1	OPP.non-reductive PP.transketolase	Transketolase | Chr3:22454004-22456824 FORWARD LENGTH=741 | 201606	-0.372498	0.99976	0.0151556	0.794263	0.193592	0.999987	0.479348	0.999318	0.257157	0.99976	0.103594	0.999249	0.510708	0.136137	0.729415	0.0248919	0.556365	0.0705506	-0.0775422	0.999363	-0.263513	0.92361	-0.185971	0.957671	-0.296249	0.536396	-0.30917	0.999984	-0.0129204	0.987951	-0.465195	0.999925	-0.829603	0.999851	-0.364407	0.967073	-0.0740591	0.998739	0.0665837	0.994752	0.140643	0.891195
Vitvi15g00690	7.2.1	OPP.non-reductive PP.transketolase	Transketolase | Chr2:18672737-18675589 FORWARD LENGTH=741 | 201606	-0.16362	0.99976	0.314098	0.752028	0.449444	0.999987	-0.83112	0.999318	-0.289179	0.99976	0.435283	0.999249	1.74928	0.000598334	1.75047	0.00156149	1.37207	0.0113203	0.540556	0.999363	0.632057	0.878612	0.091501	0.924505	0.539372	0.149668	1.00927	0.999984	0.469899	0.564683	0.0628383	0.999925	0.0189934	0.999851	-0.0438448	0.996045	-0.00256963	0.998739	-0.257133	0.998744	-0.254563	0.877927
Vitvi16g00796	7.2.1	OPP.non-reductive PP.transketolase	Transketolase | Chr2:18672737-18675589 FORWARD LENGTH=741 | 201606	-0.0758793	0.99976	-0.0535315	0.995666	0.0683186	0.999987	0.0556702	0.999318	-0.106867	0.99976	0.00481627	0.999249	0.145021	0.601406	0.267232	0.322783	0.628487	0.0240111	0.163217	0.999363	0.210797	0.918608	0.0475799	0.998179	0.0410059	0.561776	-0.272669	0.999984	-0.313675	0.533131	0.140869	0.999925	0.0665987	0.999851	-0.0742703	0.995486	0.203543	0.998739	-0.221815	0.998744	-0.425358	0.631596
Vitvi01g01779	7.2.2	OPP.non-reductive PP.transaldolase	Aldolase-type TIM barrel family protein | Chr5:4302080-4304212 REVERSE LENGTH=438 | 201606	-0.0998592	0.99976	-0.0263989	0.989289	0.0295718	0.999987	-0.0415752	0.999318	-0.0873181	0.99976	-0.136639	0.999249	-2.29857	1.32142e-13	-2.13499	4.70735e-13	-2.00275	1.77981e-12	0.0368529	0.999363	0.0782193	0.957075	0.0413664	0.975986	-0.126726	0.374234	-0.217602	0.999984	-0.0908764	0.764224	-0.0366074	0.999925	-0.0512117	0.999851	-0.0146043	0.995486	-0.0809827	0.998739	-0.122538	0.998744	-0.0415552	0.953372
Vitvi02g00513	7.2.2	OPP.non-reductive PP.transaldolase	Aldolase superfamily protein | Chr1:4148050-4150708 FORWARD LENGTH=427 | 201606	-0.105735	0.99976	-0.101913	0.98141	0.180886	0.999987	0.0736044	0.999318	-0.306552	0.99976	0.00209394	0.999249	-0.330427	0.107581	-0.0821898	0.696335	0.221638	0.283354	0.256428	0.999363	0.437219	0.838603	0.180791	0.998179	0.00819126	0.767178	-0.114846	0.999984	-0.123037	0.764544	0.252606	0.999925	0.150598	0.999851	-0.102008	0.98405	0.388348	0.998739	-0.0433354	0.998744	-0.431683	0.517683
Vitvi14g01571	7.2.3	OPP.non-reductive PP.ribulose-phosphate 3-epimerase	Aldolase-type TIM barrel family protein | Chr3:300428-301531 REVERSE LENGTH=198 | 201606	-0.10019	0.99976	0.0516092	0.969576	0.118446	0.999987	0.0996888	0.999318	-0.00600635	0.99976	0.0312546	0.999249	0.292817	0.0913105	0.447139	0.0113447	0.581233	0.00202017	0.0557337	0.999363	0.313577	0.838603	0.257843	0.998179	-0.098588	0.9499	0.025161	0.999984	0.123749	0.701709	-0.0960653	0.999925	0.0949408	0.999851	0.191006	0.991679	0.00710715	0.998739	0.0935952	0.994752	0.0864881	0.896033
Vitvi06g00337	7.2.4	OPP.non-reductive PP.ribose 5-phosphate isomerase	ribose-5-phosphate isomerase 2 | Chr2:149192-149989 REVERSE LENGTH=265 | 201606	0.699205	0.99976	-0.165933	0.919894	0.161399	0.999987	0.509202	0.999318	0.234473	0.99976	0.317257	0.999249	-0.0807476	0.893976	-1.18057	0.0469996	-0.875333	0.108011	-0.411769	0.999363	-0.563967	0.882336	-0.152198	0.951041	0.688051	0.845197	0.230618	0.999984	-0.457433	0.718193	0.453369	0.999925	-0.0261612	0.999851	-0.47953	0.995486	0.96278	0.998739	0.422563	0.994752	-0.540217	0.787998
Vitvi10g01098	7.2.4	OPP.non-reductive PP.ribose 5-phosphate isomerase	RNA-directed DNA polymerase (reverse transcriptase)-related family protein | Chr3:8789309-8790907 FORWARD LENGTH=532 | 201606	-0.128044	0.99976	0.216789	0.791126	-0.474889	0.999987	0.386173	0.999318	0.199531	0.99976	0.238818	0.999249	2.99096	2.20517e-09	3.11234	4.48729e-09	3.08397	1.01398e-09	0.322289	0.999363	0.0668792	0.994325	-0.25541	0.974441	0.200903	0.963325	-0.0261373	0.999984	-0.22704	0.606311	-0.0225445	0.999925	0.413724	0.999851	0.436268	0.9772	0.387546	0.998739	0.121218	0.994752	-0.266328	0.730403
Vitvi14g00439	7.2.4	OPP.non-reductive PP.ribose 5-phosphate isomerase	Ribose 5-phosphate isomerase%2C type A protein | Chr3:1313365-1314195 FORWARD LENGTH=276 | 201606	-0.187701	0.99976	0.0339463	0.99984	-0.141757	0.999987	0.0369753	0.999318	-0.208085	0.99976	0.210553	0.999249	2.39778	9.2022e-09	2.37174	1.07698e-08	2.40299	8.83558e-09	0.211966	0.999363	0.150615	0.95468	-0.0613509	0.984979	0.238006	0.803609	0.145409	0.999984	-0.0925971	0.891572	-0.00968193	0.999925	0.10467	0.999851	0.114352	0.995486	0.483066	0.998739	-0.0281686	0.998744	-0.511235	0.603783
Vitvi10g00934	7.3	OPP.electron transfer	root FNR 2 | Chr1:10807150-10808984 REVERSE LENGTH=382 | 201606	-0.0180625	0.99976	0.00934831	0.871372	0.0315738	0.999987	-0.198714	0.999318	-0.119744	0.99976	0.0643646	0.999249	-1.00916	3.08911e-07	-1.04133	1.76708e-07	-1.2122	1.62285e-08	0.0278736	0.999363	0.0949016	0.940432	0.067028	0.998179	0.060043	0.225462	0.297933	0.999984	0.23789	0.382384	0.00046282	0.999925	0.0452653	0.999851	0.0448025	0.995486	-0.0189268	0.998739	0.0348547	0.998744	0.0537815	0.936548
Vitvi01g00861	8.1.1.1	TCA / organic transformation.TCA.pyruvate DH.E1	pyruvate dehydrogenase complex E1 alpha subunit | Chr1:22051368-22053537 FORWARD LENGTH=378 | 201606	-0.0465303	0.99976	0.0243273	0.99984	0.0923578	0.999987	-0.00292489	0.999318	-0.139504	0.99976	-0.040525	0.999249	-1.26777	4.94387e-09	-1.30446	2.71779e-09	-0.974225	4.32177e-07	-0.0927678	0.999363	-0.0602014	0.970876	0.0325665	0.998179	-0.0560746	0.149668	-0.353742	0.999984	-0.297667	0.260155	-0.163625	0.999925	-0.199089	0.999851	-0.0354641	0.967073	0.0805042	0.998739	-0.316141	0.998744	-0.396646	0.431153
Vitvi01g01724	8.1.1.1	TCA / organic transformation.TCA.pyruvate DH.E1	Transketolase family protein | Chr5:20689671-20692976 FORWARD LENGTH=363 | 201606	0.0111142	0.99976	0.0305817	0.970858	0.139635	0.999987	0.0899044	0.999318	-0.102718	0.99976	-0.0672905	0.999249	-1.11468	8.42656e-08	-0.977992	7.22794e-07	-0.7265	5.39614e-05	-0.0689165	0.999363	-0.0460223	0.986121	0.0228942	0.917324	-0.2056	0.096951	-0.434198	0.999984	-0.228598	0.406112	-0.0883839	0.999925	-0.174543	0.999851	-0.0861588	0.967073	-0.0129775	0.998739	-0.277003	0.998744	-0.264026	0.601932
Vitvi04g02037	8.1.1.1	TCA / organic transformation.TCA.pyruvate DH.E1	Transketolase family protein | Chr2:14568956-14570844 REVERSE LENGTH=406 | 201606	-0.108931	0.99976	-0.000496662	0.890423	0.0959899	0.999987	-0.158236	0.999318	-0.238381	0.99976	0.0803803	0.999249	-0.534124	0.000382377	-0.301259	0.0300761	-0.336247	0.0170138	0.214877	0.999363	0.231784	0.838603	0.0169073	0.998179	-0.0179871	0.91063	0.0339074	0.999984	0.0518946	0.862592	0.106442	0.999925	0.0268628	0.999851	-0.0795793	0.995486	0.0621579	0.998739	-0.204709	0.996927	-0.266867	0.552671
Vitvi09g01301	8.1.1.1	TCA / organic transformation.TCA.pyruvate DH.E1	pyruvate dehydrogenase complex E1 alpha subunit | Chr1:22051368-22053537 FORWARD LENGTH=378 | 201606	-0.0637549	0.99976	0.00531049	0.936195	0.128056	0.999987	0.154428	0.999318	-0.102987	0.99976	-0.0822386	0.999249	-2.60721	6.50847e-14	-2.48097	1.09283e-13	-2.11967	1.69263e-12	0.0166803	0.999363	0.0324174	0.994325	0.0157371	0.998179	-0.109563	0.114535	-0.455121	0.999984	-0.345558	0.247192	-0.0523851	0.999925	-0.159393	0.999851	-0.107008	0.967073	0.147852	0.998739	-0.218454	0.994857	-0.366306	0.511764
Vitvi15g00883	8.1.1.1	TCA / organic transformation.TCA.pyruvate DH.E1	pyruvate dehydrogenase E1 alpha | Chr1:47705-49166 REVERSE LENGTH=428 | 201606	-0.0480053	0.99976	-0.148475	0.97549	-0.0991648	0.999987	-0.0895375	0.999318	-0.03656	0.99976	0.251358	0.999249	-0.533022	0.0106382	-0.796161	0.00032714	-0.579641	0.0060344	0.0559092	0.999363	0.0933029	0.962012	0.0373937	0.891957	0.319048	0.701204	0.139922	0.999984	-0.179127	0.641419	0.156379	0.999925	0.144462	0.999851	-0.0119163	0.985159	0.266071	0.998739	-0.200973	0.998744	-0.467044	0.473376
Vitvi01g00274	8.1.1.2	TCA / organic transformation.TCA.pyruvate DH.E2	2-oxoacid dehydrogenases acyltransferase family protein | Chr3:9460632-9462585 FORWARD LENGTH=480 | 201606	-0.165222	0.99976	0.0473137	0.898634	0.144327	0.999987	-0.223697	0.999318	0.00529244	0.99976	0.0768618	0.999249	-0.013966	0.950348	-0.0937615	0.668379	0.435833	0.0399514	0.195478	0.999363	0.243032	0.877439	0.0475544	0.922294	0.275273	0.560297	-0.206767	0.999984	-0.48204	0.192788	-0.0170586	0.999925	-0.066517	0.999851	-0.0494585	0.995486	0.0462831	0.998739	-0.507326	0.998744	-0.553609	0.421014
Vitvi11g00147	8.1.1.2	TCA / organic transformation.TCA.pyruvate DH.E2	Dihydrolipoamide acetyltransferase%2C long form protein | Chr3:4596240-4600143 FORWARD LENGTH=539 | 201606	-0.188107	0.99976	0.110799	0.992306	0.160293	0.999987	0.0517844	0.999318	0.261898	0.99976	0.209605	0.999249	-1.4782	1.37306e-08	-1.39695	4.73155e-08	-1.02698	2.30264e-06	0.162294	0.999363	0.152402	0.889359	-0.00989202	0.998179	0.0810402	0.375438	-0.298821	0.999984	-0.379862	0.296914	-0.136612	0.999925	-0.195998	0.999851	-0.0593859	0.967073	-0.129073	0.998739	-0.456642	0.998744	-0.327568	0.600713
Vitvi13g00719	8.1.1.2	TCA / organic transformation.TCA.pyruvate DH.E2	Dihydrolipoamide acetyltransferase%2C long form protein | Chr3:19360317-19366091 FORWARD LENGTH=637 | 201606	-0.0888709	0.99976	0.0448014	0.915009	0.279248	0.999987	0.159583	0.999318	0.0861339	0.99976	-0.0897285	0.999249	-1.11147	5.46899e-08	-1.12507	4.4753e-08	-0.652814	9.59235e-05	0.0626409	0.999363	0.176478	0.862305	0.113837	0.998179	0.0762388	0.266074	-0.282176	0.999984	-0.358415	0.199884	-0.0710315	0.999925	-0.191641	0.999851	-0.12061	0.967073	0.149688	0.998739	-0.0328645	0.994752	-0.182552	0.727966
Vitvi18g01677	8.1.1.2	TCA / organic transformation.TCA.pyruvate DH.E2	2-oxoacid dehydrogenases acyltransferase family protein | Chr1:12588027-12590084 REVERSE LENGTH=465 | 201606	-0.173704	0.99976	0.0372371	0.733159	0.169073	0.999987	-0.645071	0.999318	-0.432796	0.99976	0.345914	0.999249	-1.51942	1.08113e-06	-1.34744	1.01899e-05	-1.34393	1.40387e-05	0.386575	0.999363	0.447625	0.838603	0.0610505	0.986587	0.214601	0.574424	0.272142	0.999984	0.0575416	0.933957	0.175633	0.999925	0.104848	0.999851	-0.0707854	0.991679	0.00232622	0.998739	-0.718843	0.998744	-0.721169	0.440533
Vitvi09g00151	8.1.1.2	TCA / organic transformation.TCA.pyruvate DH.E2	Dihydrolipoamide acetyltransferase%2C long form protein | Chr1:20246460-20250208 REVERSE LENGTH=539 | 201606	-0.0768501	0.99976	-0.118436	0.958018	0.192518	0.999987	0.100929	0.999318	0.105329	0.99976	-0.203696	0.999249	-1.42079	1.69983e-10	-1.45672	9.71553e-11	-1.02912	5.51724e-08	-0.00808341	0.999363	0.0878079	0.93973	0.0958913	0.998179	0.0278456	0.177733	-0.303863	0.999984	-0.331709	0.184318	0.0335028	0.999925	-0.18156	0.999851	-0.215063	0.967073	0.0234458	0.999764	0.000761707	0.994752	-0.0226841	0.973934
Vitvi05g00207	8.1.1.3	TCA / organic transformation.TCA.pyruvate DH.E3	lipoamide dehydrogenase 2 | Chr3:5890278-5892166 REVERSE LENGTH=507 | 201606	-0.00761171	0.99976	-0.0516773	0.972027	0.1295	0.999987	0.0976174	0.999318	-0.0440267	0.99976	-0.0906738	0.999249	0.378402	0.0634732	0.32128	0.112082	0.696967	0.00138869	0.0162293	0.999363	0.084062	0.968051	0.0678327	0.998179	0.0733507	0.494714	-0.234503	0.999984	-0.307854	0.396206	0.0602949	0.999925	-0.0530497	0.999851	-0.113345	0.995486	0.214995	0.998739	-0.0462121	0.998744	-0.261207	0.705387
Vitvi13g01832	8.1.2	TCA / organic transformation.TCA.CS	Citrate synthase family protein | Chr2:18316673-18320524 FORWARD LENGTH=473 | 201606	0.00404329	0.99976	-0.0417674	0.853221	0.0798145	0.999987	-0.189995	0.999318	0.0200326	0.99976	-0.0379489	0.999249	-2.13442	1.01851e-13	-2.25341	3.57005e-14	-1.96631	4.44593e-13	-0.129991	0.999363	-0.0882913	0.942989	0.0416993	0.998179	-0.011	0.249595	-0.256401	0.999984	-0.245401	0.313744	-0.08418	0.999925	-0.164063	0.999851	-0.0798826	0.967073	-0.221028	0.998739	-0.408448	0.998744	-0.18742	0.686528
Vitvi04g01535	8.1.3	TCA / organic transformation.TCA.aconitase	aconitase 1 | Chr4:16973007-16977278 REVERSE LENGTH=795 | 201606	-0.0963064	0.99976	0.0427521	0.991691	0.214664	0.999987	-0.0657742	0.999318	0.0664818	0.99976	-0.60824	0.999249	-2.12353	6.05691e-09	-2.01205	1.37329e-08	-1.61165	5.69071e-07	0.0382842	0.999363	0.00307064	0.998864	-0.0352136	0.998179	-0.0731992	0.211429	-0.508808	0.999984	-0.435609	0.325471	-0.100774	0.999925	-0.3079	0.999851	-0.207125	0.967073	-0.205455	0.998739	0.0336581	0.994752	0.239113	0.787131
Vitvi12g00505	8.1.3	TCA / organic transformation.TCA.aconitase	aconitase 1 | Chr4:16973007-16977278 REVERSE LENGTH=795 | 201606	0.142632	0.99976	0.229449	0.977236	0.413292	0.999987	-0.171927	0.999318	-0.207456	0.99976	-0.387786	0.999249	-2.12413	5.6562e-07	-1.88537	1.66168e-06	-1.7586	3.27571e-06	0.0516348	0.999363	-0.0167709	0.994325	-0.0684057	0.998179	-0.187131	0.554287	-0.382304	0.999984	-0.195173	0.79179	-0.0351816	0.999925	-0.287431	0.999851	-0.252249	0.967073	-0.151602	0.998739	-0.166445	0.994752	-0.0148436	0.995737
Vitvi19g00502	8.1.3	TCA / organic transformation.TCA.aconitase	aconitase 1 | Chr4:16973007-16977278 REVERSE LENGTH=795 | 201606	-0.110658	0.99976	-0.151264	0.971945	0.146077	0.999987	0.094559	0.999318	0.154126	0.99976	-0.540577	0.999249	-1.52372	3.43465e-09	-1.38296	1.91272e-08	-0.814595	6.99715e-05	0.0173901	0.999363	-0.00208268	0.998911	-0.0194728	0.987996	-0.123377	0.0526845	-0.711212	0.999984	-0.587834	0.0998364	0.0579958	0.999925	-0.258817	0.999851	-0.316813	0.967073	-0.182944	0.998739	-0.0760757	0.994752	0.106868	0.873058
Vitvi03g00197	8.1.4	TCA / organic transformation.TCA.IDH	isocitrate dehydrogenase 1 | Chr4:16774494-16776233 REVERSE LENGTH=367 | 201606	-0.0670102	0.99976	0.0647746	0.971945	0.0577933	0.999987	-0.0842614	0.999318	0.0573419	0.99976	-0.00521898	0.999249	-0.742719	2.65499e-05	-0.872237	3.0633e-06	-0.559503	0.000668373	0.0353616	0.999363	0.0713963	0.957399	0.0360346	0.957671	0.16488	0.691823	-0.11182	0.999984	-0.2767	0.31125	-0.0964232	0.999925	-0.0534072	0.999851	0.043016	0.995486	0.0232766	0.998739	-0.190862	0.998744	-0.214139	0.674651
Vitvi04g01557	8.1.4	TCA / organic transformation.TCA.IDH	isocitrate dehydrogenase 1 | Chr4:16774494-16776233 REVERSE LENGTH=367 | 201606	-0.00788579	0.99976	0.064198	0.956758	0.206493	0.999987	-0.097251	0.999318	-0.189382	0.99976	0.0134545	0.999249	-0.529777	0.000233537	-0.296908	0.0237474	-0.543759	0.000197222	0.0912655	0.999363	0.107406	0.907354	0.0161402	0.956036	-0.141604	0.599073	0.121387	0.999984	0.262991	0.256249	0.0191817	0.999925	-0.106973	0.999851	-0.126155	0.977862	-0.0494733	0.998739	0.0106816	0.994752	0.060155	0.914209
Vitvi08g01021	8.1.4	TCA / organic transformation.TCA.IDH	isocitrate dehydrogenase VI | Chr3:3008753-3011070 FORWARD LENGTH=374 | 201606	0.0938527	0.99976	0.0175186	0.99984	0.0646276	0.999987	0.00813167	0.999318	0.00213938	0.99976	-0.205692	0.999249	-0.730304	3.97183e-07	-0.862322	2.3825e-08	-0.666623	1.7684e-06	-0.116745	0.999363	-0.0900139	0.91392	0.026731	0.998179	0.015273	0.40051	-0.153695	0.999984	-0.168968	0.395866	-0.0404108	0.999925	-0.0607888	0.999851	-0.020378	0.991679	0.0212653	0.998739	0.0601289	0.998744	0.0388636	0.937162
Vitvi14g01732	8.1.4	TCA / organic transformation.TCA.IDH	Isocitrate/isopropylmalate dehydrogenase family protein | Chr5:4703533-4706627 REVERSE LENGTH=485 | 201606	-0.0995854	0.99976	-0.00495936	0.966456	0.0560456	0.999987	0.0975102	0.999318	-0.102271	0.99976	-0.226663	0.999249	-0.849494	2.03993e-06	-0.601443	0.000156203	-0.509294	0.000960038	0.000868928	0.999363	0.0679322	0.957167	0.0670632	0.882944	-0.247181	0.246927	-0.272268	0.999984	-0.0250863	0.944618	-0.0937571	0.999925	-0.0876988	0.999851	0.0060583	0.986875	-0.0474006	0.998739	0.0519054	0.998744	0.099306	0.857954
Vitvi19g01771	8.1.4	TCA / organic transformation.TCA.IDH	cytosolic NADP+-dependent isocitrate dehydrogenase | Chr1:24539088-24541861 FORWARD LENGTH=410 | 201606	-0.050534	0.99976	0.0413013	0.97549	-0.0320048	0.999987	-0.0555715	0.999318	-0.0717703	0.99976	0.0768384	0.999249	-1.4896	3.82846e-12	-1.49335	2.86143e-12	-1.61822	7.91927e-13	-0.0455228	0.999363	-0.12836	0.880184	-0.0828368	0.998179	-0.0417747	0.999871	0.0002583	0.999984	0.042033	0.881363	-0.137358	0.999925	-0.146889	0.999851	-0.0095307	0.967073	-0.0255759	0.998739	-0.132152	0.998744	-0.106576	0.802303
Vitvi09g00720	8.1.5	TCA / organic transformation.TCA.2-oxoglutarate dehydrogenase	2-oxoglutarate (2OG) and Fe(II)-dependent oxygenase superfamily protein | Chr1:18279910-18280873 FORWARD LENGTH=269 | 201606	-0.147819	0.99976	0.130853	0.948637	-0.244512	0.999987	0.214113	0.999318	-0.102331	0.99976	-0.132457	0.999249	-0.662654	0.0153416	0.0391226	0.884672	-0.230554	0.373315	0.159108	0.999363	-0.0501232	0.994325	-0.209231	0.85805	-0.542669	0.259459	-0.482224	0.999984	0.060445	0.920777	-0.119563	0.999925	0.0465704	0.999851	0.166134	0.995486	-0.226225	0.998739	-0.135654	0.994857	0.0905701	0.936817
Vitvi10g00073	8.1.5	TCA / organic transformation.TCA.2-oxoglutarate dehydrogenase	cysteine-rich RECEPTOR-like kinase | Chr4:12129485-12133157 FORWARD LENGTH=1043 | 201606	-0.0371426	0.99976	-0.00868649	0.989799	0.123149	0.999987	0.0277506	0.999318	0.0480221	0.99976	-0.116614	0.999249	-1.81451	6.93158e-15	-1.65391	3.20983e-14	-1.43022	4.62524e-13	-0.0294757	0.999363	0.0138121	0.994325	0.0432878	0.85805	-0.19008	0.0667138	-0.370479	0.999984	-0.180399	0.310514	-0.0579319	0.999925	-0.14648	0.999851	-0.088548	0.967073	-0.210352	0.998739	-0.226115	0.994752	-0.0157629	0.974705
Vitvi11g00561	8.1.5	TCA / organic transformation.TCA.2-oxoglutarate dehydrogenase	2-oxoglutarate (2OG) and Fe(II)-dependent oxygenase superfamily protein | Chr5:21917776-21919064 REVERSE LENGTH=349 | 201606	0.0305574	0.99976	-0.08475	0.979918	-0.230428	0.999987	0.158399	0.999318	0.399773	0.99976	-0.13456	0.999249	-2.04721	2.28256e-06	-1.74748	8.62289e-06	-1.44716	0.000125136	-0.0393578	0.999363	0.222203	0.923047	0.261561	0.972119	-0.339089	0.569796	-0.37785	0.999984	-0.038761	0.970672	0.0759496	0.999925	0.483188	0.999851	0.407239	0.967073	-0.580463	0.998739	-0.0848899	0.994752	0.495573	0.675522
Vitvi11g00565	8.1.5	TCA / organic transformation.TCA.2-oxoglutarate dehydrogenase	2-oxoglutarate (2OG) and Fe(II)-dependent oxygenase superfamily protein | Chr1:18279910-18280873 FORWARD LENGTH=269 | 201606	-0.0967137	0.99976	-0.0437418	0.956758	-0.0824326	0.999987	-0.608329	0.999318	-0.0849186	0.99976	-0.086926	0.999249	-5.95651	9.33879e-11	-6.42682	1.0415e-10	-6.17412	1.55988e-10	0.0612712	0.999363	0.0951845	0.963372	0.0339133	0.998179	0.531578	0.845192	0.312796	0.999984	-0.218782	0.910001	0.00829928	0.999925	0.0809034	0.999851	0.0726041	0.995486	0.0081675	0.998739	-0.208607	0.998744	-0.216774	0.957765
Vitvi13g00265	8.1.5	TCA / organic transformation.TCA.2-oxoglutarate dehydrogenase	2-oxoglutarate dehydrogenase%2C E1 component | Chr5:26304212-26307947 FORWARD LENGTH=1025 | 201606	-0.101955	0.99976	-0.120162	0.99311	0.152719	0.999987	0.0394772	0.999318	-0.0400102	0.99976	-0.122892	0.999249	-1.55241	1.83209e-09	-1.45225	5.63541e-09	-1.20364	1.65177e-07	0.0679707	0.999363	0.0573546	0.983859	-0.0106162	0.998179	-0.0321942	0.292519	-0.291423	0.999984	-0.259228	0.397942	0.0861781	0.999925	-0.197319	0.999851	-0.283498	0.967073	0.0472932	0.998739	-0.129053	0.994752	-0.176347	0.765476
Vitvi07g00637	8.1.6	TCA / organic transformation.TCA.succinyl-CoA ligase	ATP citrate lyase (ACL) family protein | Chr2:8805574-8807858 FORWARD LENGTH=421 | 201606	0.0809817	0.99976	-0.0923884	0.940341	0.202237	0.999987	0.122455	0.999318	-0.0913048	0.99976	-0.16114	0.999249	-1.42229	2.24362e-10	-1.38106	3.27387e-10	-1.04177	5.47084e-08	-0.161299	0.999363	-0.0857409	0.943617	0.0755585	0.904548	-0.202527	0.0700833	-0.466256	0.999984	-0.263729	0.287123	0.0120706	0.999925	-0.206996	0.999851	-0.219067	0.967073	0.0112333	0.998739	-0.18266	0.994752	-0.193894	0.680176
Vitvi10g01386	8.1.6	TCA / organic transformation.TCA.succinyl-CoA ligase	cysteine-rich RECEPTOR-like kinase | Chr4:12129485-12133157 FORWARD LENGTH=1043 | 201606	-0.0407672	0.99976	-0.0669838	0.958984	0.0629769	0.999987	-0.121053	0.999318	0.0570056	0.99976	-0.0784458	0.999249	-0.470972	0.00616839	-0.577471	0.00129976	0.12584	0.445968	0.0639423	0.999363	0.327683	0.838603	0.26374	0.961077	0.170441	0.316233	-0.269129	0.999984	-0.439571	0.154127	0.090159	0.999925	0.223939	0.999851	0.13378	0.967073	-0.00761709	0.998739	-0.311736	0.994752	-0.304119	0.580833
Vitvi17g01162	8.1.6	TCA / organic transformation.TCA.succinyl-CoA ligase	Succinyl-CoA ligase%2C alpha subunit | Chr5:7830460-7831786 FORWARD LENGTH=255 | 201606	-0.0605699	0.99976	0.0661261	0.971945	0.144811	0.999987	0.0907976	0.999318	-0.00544488	0.99976	-0.229547	0.999249	-1.42773	3.25445e-09	-1.32768	9.87286e-09	-0.992273	1.13896e-06	0.0318595	0.999363	0.0484491	0.985247	0.0165896	0.998179	-0.0681903	0.158061	-0.387007	0.999984	-0.318816	0.278468	-0.0948364	0.999925	-0.156932	0.999851	-0.0620951	0.967073	0.0280522	0.998739	-0.0666624	0.998744	-0.0947146	0.885287
Vitvi04g01280	8.1.7	TCA / organic transformation.TCA.succinate dehydrogenase	succinate dehydrogenase 1-1 | Chr5:26653776-26657224 FORWARD LENGTH=634 | 201606	0.0375416	0.99976	0.116937	0.888098	0.305211	0.999987	-0.262546	0.999318	-0.292297	0.99976	-0.132363	0.999249	-1.32615	2.13896e-06	-1.46792	4.39327e-07	-1.47284	4.81418e-07	-0.0450825	0.999363	-0.18671	0.910198	-0.141627	0.998179	0.0966793	0.939065	-0.0400209	0.999984	-0.1367	0.761857	-0.124478	0.999925	-0.454379	0.999851	-0.329901	0.967073	0.12643	0.998739	-0.170204	0.994752	-0.296635	0.692795
Vitvi14g01627	8.1.7	TCA / organic transformation.TCA.succinate dehydrogenase	succinate dehydrogenase 2-2 | Chr5:16281462-16282136 FORWARD LENGTH=224 | 201606	-0.0808776	0.99976	0.147176	0.966456	0.0883659	0.999987	-0.117924	0.999318	-0.303204	0.99976	-0.276124	0.999249	-0.477152	0.0111233	-0.201988	0.2684	-0.599322	0.00197861	0.0632095	0.999363	0.0793979	0.965919	0.0161884	0.937611	-0.211955	0.507456	0.201568	0.999984	0.413523	0.195955	-0.164844	0.999925	-0.0898456	0.999851	0.074998	0.991679	-0.0266746	0.998739	0.359767	0.998744	0.386442	0.511764
Vitvi07g00362	8.1.8	TCA / organic transformation.TCA.fumarase	fumarase 1 | Chr2:19498614-19502020 FORWARD LENGTH=492 | 201606	-0.0538584	0.99976	0.0293887	0.733159	0.252558	0.999987	-0.277784	0.999318	-0.0691909	0.99976	0.0853277	0.999249	-0.620155	2.09841e-05	-0.528165	0.000149182	-0.606105	3.15853e-05	0.0880954	0.999363	0.139684	0.878612	0.0515886	0.998179	-0.00389459	0.565006	0.125634	0.999984	0.129529	0.584789	0.00484834	0.999925	-0.166733	0.999851	-0.171581	0.967073	-0.212488	0.998739	-0.237478	0.994752	-0.0249901	0.968591
Vitvi14g00138	8.1.8	TCA / organic transformation.TCA.fumarase	FUMARASE 2 | Chr5:20729687-20733476 FORWARD LENGTH=510 | 201606	-0.174012	0.99976	0.58756	0.99984	-0.0920304	0.999987	-0.0638412	0.999318	0.36308	0.99976	0.0275461	0.999249	-0.267598	0.647663	0.331017	0.572306	-0.14914	0.796512	0.403537	0.999363	-0.0183877	0.995706	-0.421925	0.998179	-0.195079	0.914289	-0.136846	0.999984	0.0582329	0.970672	-0.358035	0.999925	-0.10037	0.999851	0.257666	0.995486	-0.622	0.998739	-0.228233	0.998744	0.393767	0.831818
Vitvi07g03070	8.1.9	TCA / organic transformation.TCA.malate DH	peroxisomal NAD-malate dehydrogenase 2 | Chr5:2993645-2995169 REVERSE LENGTH=333 | 201606	-0.0575246	0.99976	-0.116803	0.894545	0.174446	0.999987	-0.13166	0.999318	-0.196003	0.99976	0.0874962	0.999249	-0.718495	6.6339e-07	-0.815475	7.39118e-08	-0.904358	1.63621e-08	-0.171077	0.999363	-0.020236	0.994325	0.150841	0.998179	-0.074097	0.380831	0.165627	0.999984	0.239724	0.237446	-0.111798	0.999925	-0.252207	0.999851	-0.140409	0.967073	-0.00975393	0.998739	-0.053529	0.994752	-0.0437751	0.931718
Vitvi03g00785	8.1.9	TCA / organic transformation.TCA.malate DH	peroxisomal NAD-malate dehydrogenase 1 | Chr2:9689995-9691923 REVERSE LENGTH=354 | 201606	0.055981	0.99976	0.190344	0.936112	-0.243078	0.999987	0.285782	0.999318	0.0456251	0.99976	-0.101815	0.999249	4.79178	1.12927e-13	5.17619	4.90933e-14	5.15285	4.06814e-14	0.421186	0.999363	0.327837	0.889359	-0.0933486	0.998179	0.0367722	0.967348	-0.0332353	0.999984	-0.0700075	0.926548	0.286824	0.999925	0.626897	0.999851	0.340073	0.967073	0.276929	0.998739	0.354362	0.994752	0.0774327	0.959768
Vitvi10g00554	8.1.9	TCA / organic transformation.TCA.malate DH	Lactate/malate dehydrogenase family protein | Chr1:19854966-19856802 REVERSE LENGTH=341 | 201606	-0.0537465	0.99976	0.101276	0.99984	0.164939	0.999987	-0.0153488	0.999318	-0.112465	0.99976	0.0834045	0.999249	-0.933404	5.75335e-06	-0.574581	0.0015883	-0.565281	0.00192389	0.205064	0.999363	0.272952	0.838603	0.0678878	0.970001	-0.153759	0.766593	-0.0951714	0.999984	0.0585877	0.876874	0.0500416	0.999925	0.0542664	0.999851	0.00422477	0.995486	-0.0566433	0.998739	-0.193925	0.998744	-0.137281	0.816554
Vitvi19g00138	8.1.9	TCA / organic transformation.TCA.malate DH	Lactate/malate dehydrogenase family protein | Chr3:5056139-5057865 FORWARD LENGTH=316 | 201606	0.0398348	0.99976	0.0631659	0.980633	0.149463	0.999987	0.135582	0.999318	-0.531622	0.99976	-0.116272	0.999249	-0.722496	0.0394647	-0.608454	0.0676125	-0.856541	0.0129776	-0.151345	0.999363	-0.260603	0.910198	-0.109258	0.987996	-0.265387	0.862922	-0.126558	0.999984	0.138829	0.854109	-0.174676	0.999925	-0.370231	0.999851	-0.195555	0.967073	0.401817	0.998739	0.125296	0.99638	-0.276521	0.832299
Vitvi04g00009	8.2.10	TCA / organic transformation.other organic acid transformations.malic	NADP-malic enzyme 3 | Chr5:9024549-9027498 FORWARD LENGTH=530 | 201606	-0.299633	0.99976	-0.234399	0.944448	-0.139746	0.999987	0.250932	0.999318	-0.042613	0.99976	0.172596	0.999249	-0.378767	0.219524	-0.148923	0.63623	0.212868	0.496661	0.186588	0.999363	0.397731	0.850848	0.211142	0.998179	-0.043256	0.735718	-0.193904	0.999984	-0.150648	0.81354	0.121355	0.999925	0.237844	0.999851	0.11649	0.981612	0.250289	0.998739	-0.115568	0.998744	-0.365857	0.72046
Vitvi09g00301	8.2.10	TCA / organic transformation.other organic acid transformations.malic	NADP-malic enzyme 3 | Chr5:9024549-9027498 FORWARD LENGTH=530 | 201606	-0.116987	0.99976	-0.121526	0.706033	0.054337	0.999987	-0.588273	0.999318	-0.132197	0.99976	0.145039	0.999249	0.0171729	0.932961	-0.380176	0.0452137	-0.737973	0.000366804	0.029081	0.999363	0.13808	0.926777	0.108999	0.85805	0.42643	0.0420022	0.893226	0.999984	0.466796	0.163798	0.03362	0.999925	-0.0332438	0.999851	-0.0668639	0.995486	-0.0296457	0.998739	0.159914	0.998744	0.18956	0.766879
Vitvi11g00272	8.2.10	TCA / organic transformation.other organic acid transformations.malic	NADP-malic enzyme 4 | Chr1:30007655-30011179 REVERSE LENGTH=646 | 201606	-0.0927186	0.99976	-0.0712055	0.99984	0.0679022	0.999987	0.00821878	0.999318	-0.0314931	0.99976	-0.177591	0.999249	-1.55868	1.49709e-07	-0.998228	8.641e-05	-0.816452	0.000854038	0.321324	0.999363	0.309054	0.849264	-0.0122697	0.955986	-0.239123	0.218551	-0.433169	0.999984	-0.194045	0.650477	0.299811	0.999925	0.148433	0.999851	-0.151377	0.986806	-0.199412	0.998739	-0.247359	0.994857	-0.0479475	0.965291
Vitvi15g01188	8.2.10	TCA / organic transformation.other organic acid transformations.malic	NAD-dependent malic enzyme 2 | Chr4:242817-246522 REVERSE LENGTH=607 | 201606	-0.189377	0.99976	0.0123227	0.91005	0.109922	0.999987	-0.148446	0.999318	0.0332658	0.99976	-0.035552	0.999249	-0.166515	0.250609	-0.0521992	0.726193	0.246757	0.0904607	0.135492	0.999363	0.275713	0.838603	0.140221	0.998179	0.0211766	0.580101	-0.137558	0.999984	-0.158735	0.54967	-0.0662076	0.999925	-0.0235861	0.999851	0.0426216	0.995486	-0.160535	0.998739	-0.250452	0.998744	-0.089917	0.868885
Vitvi01g00698	8.2.11	TCA / organic transformation.other organic acid transformations.atp-citrate lyase	ATP-citrate lyase A-3 | Chr1:3042135-3044978 FORWARD LENGTH=424 | 201606	0.248964	0.99976	0.279293	0.99311	0.26515	0.999987	-0.0799327	0.999318	-0.00591433	0.99976	-0.127494	0.999249	-1.60479	6.09672e-05	-1.92725	5.43855e-06	-1.33404	0.000518076	-0.175035	0.999363	-0.104299	0.985532	0.070736	0.998179	0.147428	0.52522	-0.375049	0.999984	-0.522477	0.400442	-0.205364	0.999925	-0.120485	0.999851	0.0848788	0.995486	0.0734099	0.998739	-0.327488	0.998744	-0.400897	0.733084
Vitvi05g00129	8.2.11	TCA / organic transformation.other organic acid transformations.atp-citrate lyase	ATP-citrate lyase B-1 | Chr3:2079247-2082633 REVERSE LENGTH=608 | 201606	-0.0871092	0.99976	-0.0724041	0.971945	-0.164884	0.999987	-0.10102	0.999318	-0.00143015	0.99976	-0.0243019	0.999249	-2.001	3.89174e-11	-2.21756	5.20065e-12	-2.21968	6.80294e-12	-0.0889135	0.999363	-0.320649	0.838603	-0.231736	0.987996	0.127645	0.759016	-0.101971	0.999984	-0.229616	0.472447	-0.103619	0.999925	-0.242875	0.999851	-0.139256	0.967073	0.0280554	0.998739	-0.178689	0.994752	-0.206745	0.727648
Vitvi14g00047	8.2.11	TCA / organic transformation.other organic acid transformations.atp-citrate lyase	ATP-citrate lyase A-3 | Chr1:3042135-3044978 FORWARD LENGTH=424 | 201606	0.0123752	0.99976	-0.0825973	0.957574	-0.135136	0.999987	-0.07786	0.999318	-0.0411929	0.99976	-0.0465793	0.999249	-1.11373	1.69983e-10	-1.11983	1.53803e-10	-1.25096	2.09563e-11	-0.0935045	0.999363	-0.127814	0.878612	-0.0343092	0.979359	-0.0874132	0.974826	0.00940787	0.999984	0.0968211	0.641419	0.00146795	0.999925	0.0196979	0.999851	0.01823	0.995486	-0.12408	0.998739	-0.0218728	0.998744	0.102207	0.784854
Vitvi07g00599	8.2.9	TCA / organic transformation.other organic acid transformations.cyt MDH	Lactate/malate dehydrogenase family protein | Chr5:17390552-17392449 FORWARD LENGTH=332 | 201606	0.0141042	0.99976	0.0848164	0.99984	0.188238	0.999987	0.0118166	0.999318	-0.170553	0.99976	-0.0223542	0.999249	-0.647871	3.83416e-06	-0.378735	0.00202445	-0.388874	0.00163304	0.0752066	0.999363	0.210042	0.838603	0.134835	0.881968	-0.19393	0.828204	-0.0489554	0.999984	0.144974	0.483649	0.00449441	0.999925	0.0359075	0.999851	0.031413	0.995486	-0.0115598	0.998739	-0.0147846	0.998744	-0.00322482	0.996966
Vitvi07g00600	8.2.9	TCA / organic transformation.other organic acid transformations.cyt MDH	Lactate/malate dehydrogenase family protein | Chr5:17390552-17392449 FORWARD LENGTH=332 | 201606	-0.0126804	0.99976	-0.0495039	0.999158	0.0804632	0.999987	0.0154551	0.999318	-0.0297584	0.99976	-0.114912	0.999249	-0.789253	1.04405e-07	-0.571007	1.45275e-05	-0.462702	0.000210476	0.0654516	0.999363	0.165735	0.839576	0.100283	0.90594	-0.152794	0.370591	-0.160816	0.999984	-0.00802133	0.980415	0.102275	0.999925	0.0725912	0.999851	-0.029684	0.986806	-0.107581	0.998739	-0.0304481	0.998744	0.0771326	0.850471
Vitvi13g00700	8.2.9	TCA / organic transformation.other organic acid transformations.cyt MDH	lactate/malate dehydrogenase family protein | Chr5:23580010-23582287 REVERSE LENGTH=443 | 201606	-0.158595	0.99976	0.00973224	0.87893	-0.157713	0.999987	0.329439	0.999318	0.0575762	0.99976	-0.124421	0.999249	0.86358	0.00188911	1.21137	4.9657e-05	1.59306	1.3095e-06	0.359245	0.999363	0.282628	0.882336	-0.0766172	0.998179	0.0114512	0.29658	-0.446855	0.999984	-0.458306	0.326898	0.190918	0.999925	0.281747	0.999851	0.0908282	0.967073	0.283314	0.998739	0.00700516	0.998744	-0.276309	0.763703
Vitvi14g01964	8.2.9	TCA / organic transformation.other organic acid transformations.cyt MDH	malate dehydrogenase | Chr3:17513657-17514868 FORWARD LENGTH=403 | 201606	-0.0530195	0.99976	0.108172	0.997554	0.12815	0.999987	0.0522077	0.999318	-0.198207	0.99976	-0.00384408	0.999249	-0.679036	0.0184492	-0.434927	0.120476	-0.251966	0.372434	0.100872	0.999363	0.166588	0.944681	0.0657164	0.998179	-0.143237	0.593493	-0.260482	0.999984	-0.117245	0.846332	-0.0603197	0.999925	-0.0145816	0.999851	0.0457381	0.995486	0.107177	0.998739	-0.20443	0.998744	-0.311607	0.743368
Vitvi15g00628	8.2.9	TCA / organic transformation.other organic acid transformations.cyt MDH	Lactate/malate dehydrogenase family protein | Chr5:17390552-17392449 FORWARD LENGTH=332 | 201606	0.185104	0.99976	-0.172975	0.972047	0.0829153	0.999987	0.103956	0.999318	-0.0139595	0.99976	-0.306481	0.999249	-1.76859	8.31787e-10	-1.62815	6.20234e-10	-1.68492	5.44727e-10	-0.25441	0.999363	-0.234098	0.838603	0.0203116	0.85805	-0.394852	0.357138	-0.317774	0.999984	0.0770776	0.859722	0.10367	0.999925	-0.131909	0.999851	-0.235579	0.977052	-0.276937	0.998739	0.0926623	0.994752	0.369599	0.589567
Vitvi17g00607	8.2.9	TCA / organic transformation.other organic acid transformations.cyt MDH	malate dehydrogenase | Chr3:17513657-17514868 FORWARD LENGTH=403 | 201606	0.0038268	0.99976	0.0109976	0.929101	0.0630535	0.999987	0.319192	0.999318	0.17491	0.99976	-0.35787	0.999249	-2.75173	4.49725e-09	-2.4005	1.96549e-08	-1.84533	1.02023e-06	-0.090625	0.999363	-0.0559734	0.994325	0.0346515	0.92453	-0.441848	0.0912125	-0.962367	0.999984	-0.520519	0.354408	-0.0977957	0.999925	-0.1152	0.999851	-0.0174044	0.995486	-0.297566	0.998739	-0.285305	0.998744	0.0122606	0.995737
Vitvi19g01739	8.2.99	TCA / organic transformation.other organic acid transformations.misc	aldehyde dehydrogenase 5F1 | Chr1:29882525-29887275 REVERSE LENGTH=528 | 201606	-0.00748962	0.99976	-0.152249	0.967544	0.239616	0.999987	-0.199065	0.999318	-0.158202	0.99976	0.189957	0.999249	-1.92924	1.5992e-08	-1.89486	2.45996e-08	-1.82466	2.86169e-07	0.13209	0.999363	0.460686	0.838603	0.328595	0.998179	0.0977122	0.509855	0.356109	0.999984	0.258397	0.676968	0.27685	0.999925	0.21358	0.999851	-0.0632705	0.967073	0.0568494	0.998739	-0.032912	0.998744	-0.0897614	0.950372
Vitvi19g01741	8.2.99	TCA / organic transformation.other organic acid transformations.misc	cysteine-rich RECEPTOR-like kinase | Chr4:12129485-12133157 FORWARD LENGTH=1043 | 201606	-0.039447	0.99976	-0.0304053	0.994218	-0.0223017	0.999987	-0.0423873	0.999318	-0.184845	0.99976	0.0170581	0.999249	-0.574403	0.00523517	-0.529931	0.00900733	-0.30976	0.11854	0.0831595	0.999363	0.141304	0.926781	0.0581444	0.998179	0.0386881	0.73455	-0.123339	0.999984	-0.162027	0.668488	0.0741179	0.999925	0.124159	0.999851	0.0500407	0.986875	0.181145	0.998739	-0.182785	0.998744	-0.36393	0.574922
Vitvi01g00735	8.3	TCA / organic transformation.carbonic anhydrases	beta carbonic anhydrase 4 | Chr1:26534167-26536505 REVERSE LENGTH=258 | 201606	0.195163	0.99976	-0.0462857	0.972027	-0.012144	0.999987	0.0999821	0.999318	-0.0498679	0.99976	0.131392	0.999249	2.3394	1.02522e-11	1.70882	2.71479e-09	1.85157	6.58606e-10	-0.388618	0.999363	-0.225818	0.878612	0.1628	0.932618	0.241959	0.419426	0.262007	0.999984	0.0200479	0.971762	-0.14717	0.999925	-0.0185116	0.999851	0.128658	0.995486	0.391809	0.998739	0.230597	0.994857	-0.161212	0.816073
Vitvi03g01047	8.3	TCA / organic transformation.carbonic anhydrases	beta carbonic anhydrase 5 | Chr4:16139406-16141363 FORWARD LENGTH=302 | 201606	0.0500991	0.99976	0.0769204	0.972027	-0.0473847	0.999987	0.0774903	0.999318	0.049172	0.99976	0.20451	0.999249	-1.05895	1.20236e-07	-0.936392	7.10521e-07	-1.22352	1.23093e-08	0.0416475	0.999363	-0.0206265	0.994325	-0.0622739	0.998179	-0.0809144	0.609514	0.143939	0.999984	0.224854	0.429589	0.0148262	0.999925	0.0768573	0.999851	0.0620311	0.991679	-0.0525961	0.998739	0.01692	0.998744	0.0695161	0.915549
Vitvi08g01454	8.3	TCA / organic transformation.carbonic anhydrases	alpha carbonic anhydrase 1 | Chr3:19538804-19541116 REVERSE LENGTH=284 | 201606	0.172459	0.99976	-0.851933	0.897291	-0.402399	0.999987	-0.390903	0.999318	-0.288592	0.99976	0.213034	0.999249	12.8379	1.98322e-08	13.2257	1.1252e-08	11.0046	1.36363e-07	0.368436	0.999363	-0.554947	0.991684	-0.923382	0.998179	-0.0193874	0.066928	1.27832	0.999984	1.29771	0.0911507	1.39283	0.999925	0.019912	0.999851	-1.37292	0.998814	-0.121699	0.998739	0.674385	0.996898	0.796084	0.501097
Vitvi08g01604	8.3	TCA / organic transformation.carbonic anhydrases	alpha carbonic anhydrase 7 | Chr1:2517022-2518546 REVERSE LENGTH=275 | 201606	-0.307586	0.99976	-0.456494	0.958018	0.133084	0.999987	-0.503604	0.999318	-0.737593	0.99976	0.130525	0.999249	-0.86875	0.147899	-1.22641	0.0500171	-0.894434	0.222606	-0.0238344	0.999363	0.851823	0.839576	0.875657	0.998179	0.333822	0.476391	0.877507	0.999984	0.543685	0.713716	0.125074	0.999925	0.411153	0.999851	0.286079	0.98583	0.567811	0.998739	0.243378	0.998744	-0.324433	0.924239
Vitvi14g01763	8.3	TCA / organic transformation.carbonic anhydrases	carbonic anhydrase 1 | Chr3:195173-196716 REVERSE LENGTH=259 | 201606	-0.335851	0.99976	0.0760903	0.99984	-0.112168	0.999987	0.0497577	0.999318	-0.160126	0.99976	0.370714	0.999249	6.78279	6.40662e-15	6.7298	6.73234e-15	6.13191	2.41551e-14	0.262221	0.999363	0.0489842	0.994325	-0.213237	0.987996	0.315213	0.293113	0.69986	0.999984	0.384647	0.624241	-0.149721	0.999925	-0.1747	0.999851	-0.0249786	0.991679	0.525097	0.998739	0.378904	0.998744	-0.146193	0.936307
Vitvi18g00512	8.3	TCA / organic transformation.carbonic anhydrases	beta carbonic anhydrase 5 | Chr4:16139406-16141363 FORWARD LENGTH=301 | 201606	-0.260436	0.99976	-0.0424026	0.752028	-0.118641	0.999987	0.305014	0.999318	-0.0364886	0.99976	0.000217285	0.999338	1.78395	2.7525e-09	2.07674	9.86642e-11	1.82988	1.55633e-09	-0.0488634	0.999363	0.0763738	0.984458	0.125237	0.85805	-0.341651	0.934238	0.0304455	0.999984	0.372096	0.182604	-0.266897	0.999925	-0.0654214	0.999851	0.201476	0.995486	-0.000148236	0.998739	0.335242	0.994752	0.33539	0.511764
Vitvi03g00051	9	mitochondrial electron transport / ATP synthesis	LYR family of Fe/S cluster biogenesis protein | Chr4:16556874-16558362 FORWARD LENGTH=117 | 201606	0.096593	0.99976	0.0188844	0.992836	0.0721921	0.999987	-0.0359069	0.999318	-0.0206728	0.99976	0.125153	0.999249	-0.343668	0.0260838	-0.50056	0.00185309	-0.356009	0.0222694	-0.0664968	0.999363	0.124717	0.908271	0.191214	0.998179	0.0903952	0.605731	0.137058	0.999984	0.0466624	0.893251	0.0112118	0.999925	0.149118	0.999851	0.137906	0.967073	0.0751611	0.998739	-0.0240023	0.994752	-0.0991634	0.86245
Vitvi13g01333	9.1.1	mitochondrial electron transport / ATP synthesis.NADH-DH (type I).complex I	NADPH:quinone oxidoreductase | Chr3:10350807-10351938 REVERSE LENGTH=196 | 201606	-0.403714	0.99976	0.126649	0.97526	0.0723547	0.999987	0.109736	0.999318	0.108202	0.99976	0.0923591	0.999249	1.09595	0.000494208	1.35342	6.96726e-05	1.3919	7.00862e-05	0.235782	0.999363	0.402051	0.875836	0.166269	0.998179	-0.0216876	0.825846	0.1061	0.999984	0.127787	0.796315	-0.29458	0.999925	-0.0740176	0.999851	0.220563	0.995486	-0.0201539	0.998739	0.123477	0.994857	0.14363	0.873058
Vitvi13g01335	9.1.1	mitochondrial electron transport / ATP synthesis.NADH-DH (type I).complex I	NADPH:quinone oxidoreductase | Chr3:10350807-10351938 REVERSE LENGTH=196 | 201606	0.191434	0.99976	0.37643	0.998391	-0.363222	0.999987	0.0296254	0.999318	0.104357	0.99976	-0.131032	0.999249	2.39783	1.95853e-08	2.35381	4.43641e-08	2.49322	8.49086e-09	0.128328	0.999363	0.0876603	0.993221	-0.0406676	0.970001	0.172342	0.991227	-0.00773247	0.999984	-0.180075	0.622272	-0.0566686	0.999925	0.642316	0.999851	0.698985	0.967073	0.0976109	0.998739	0.152925	0.994752	0.0553144	0.949729
Vitvi13g01354	9.1.1	mitochondrial electron transport / ATP synthesis.NADH-DH (type I).complex I	LYR family of Fe/S cluster biogenesis protein | Chr3:3909252-3910337 REVERSE LENGTH=133 | 201606	0.0756253	0.99976	-0.0543249	0.802841	-0.0623975	0.999987	0.268514	0.999318	-0.120144	0.99976	0.0662109	0.999249	0.168184	0.311913	0.352837	0.0344356	0.205347	0.215983	-0.0711939	0.999363	0.0720634	0.965684	0.143257	0.900027	-0.255847	0.924155	0.0349002	0.999984	0.290747	0.311323	0.0587563	0.999925	0.210086	0.999851	0.15133	0.967073	0.132811	0.998739	0.237203	0.994752	0.104392	0.867173
Vitvi15g00862	9.1.1	mitochondrial electron transport / ATP synthesis.NADH-DH (type I).complex I	prohibitin 1 | Chr4:14084970-14086372 REVERSE LENGTH=288 | 201606	0.0675206	0.99976	-0.0199379	0.998413	0.0277118	0.999987	-0.0178738	0.999318	-0.183162	0.99976	-0.0245222	0.999249	-1.15074	1.72342e-10	-0.911939	9.1135e-09	-1.12609	2.55792e-10	0.0335341	0.999363	0.0240041	0.993692	-0.00952996	0.878521	-0.205271	0.999871	-0.000651973	0.999984	0.204619	0.311122	0.120993	0.999925	0.063813	0.999851	-0.0571797	0.990691	-0.0399825	0.998739	0.00599651	0.998744	0.045979	0.927751
Vitvi19g01725	9.1.1	mitochondrial electron transport / ATP synthesis.NADH-DH (type I).complex I	prohibitin 1 | Chr4:14084970-14086372 REVERSE LENGTH=288 | 201606	0.0419543	0.99976	0.0967184	0.843497	0.134574	0.999987	0.199222	0.999318	-0.0242035	0.99976	-0.120732	0.999249	-1.55147	1.90577e-11	-1.4116	6.75704e-11	-1.13355	3.60947e-09	-0.0478989	0.999363	0.0181688	0.994325	0.0660677	0.920966	-0.187763	0.096951	-0.399745	0.999984	-0.211982	0.390037	-0.102663	0.999925	-0.0744506	0.999851	0.0282124	0.990691	0.0356626	0.998739	-0.0797901	0.998744	-0.115453	0.809929
Vitvi18g00981	9.1.1.5	mitochondrial electron transport / ATP synthesis.NADH-DH (type I).complex I.carbonic anhydrase	gamma carbonic anhydrase 1 | Chr1:6774937-6777092 FORWARD LENGTH=275 | 201606	0.0408027	0.99976	-0.0082432	0.999689	0.0468263	0.999987	-0.0125543	0.999318	-0.0179435	0.99976	-0.00772417	0.999249	-0.614245	5.44611e-07	-0.710659	4.91277e-08	-0.635394	3.44014e-07	-0.0791375	0.999363	-0.00694412	0.994325	0.0721934	0.998179	0.0172765	0.950767	0.0142055	0.999984	-0.00307095	0.98948	-0.0300916	0.999925	-0.0129677	0.999851	0.0171239	0.995486	0.0226656	0.998739	0.00937536	0.998744	-0.0132903	0.978009
Vitvi09g02052	9.1.2	mitochondrial electron transport / ATP synthesis.NADH-DH (type I).localisation not clear	NADH-Ubiquinone/plastoquinone (complex I) protein | Chr2:3336109-3336753 FORWARD LENGTH=214 | 201606	-0.0486761	0.99976	-0.186231	0.872526	-0.217082	0.999987	0.527204	0.999318	0.220232	0.99976	-0.718581	0.999249	-1.86208	1.47172e-05	-1.04061	0.00150008	-1.10883	0.00132168	0.144939	0.999363	0.180907	0.926781	0.0359683	0.881968	-0.676528	0.396085	-0.572341	0.999984	0.104187	0.899974	0.282493	0.999925	0.349312	0.999851	0.0668192	0.967073	-0.369556	0.998739	0.673445	0.998744	1.043	0.437587
Vitvi01g00576	9.1.2	mitochondrial electron transport / ATP synthesis.NADH-DH (type I).localisation not clear	NADH-ubiquinone oxidoreductase B18 subunit | Chr2:490024-490335 FORWARD LENGTH=103 | 201606	-0.131481	0.99976	0.0431035	0.938996	-0.0776437	0.999987	0.172917	0.999318	-0.105868	0.99976	0.126064	0.999249	0.0144984	0.94612	0.186851	0.353765	-0.064241	0.761901	0.0930626	0.999363	0.164555	0.910198	0.0714929	0.998179	-0.0792901	0.470667	0.243295	0.999984	0.322585	0.362389	-0.081522	0.999925	0.110718	0.999851	0.19224	0.991679	0.199495	0.998739	0.290147	0.994752	0.0906524	0.914209
Vitvi01g01813	9.1.2	mitochondrial electron transport / ATP synthesis.NADH-DH (type I).localisation not clear	NADH-ubiquinone oxidoreductase B8 subunit | Chr5:19388806-19390409 FORWARD LENGTH=97 | 201606	-0.0268924	0.99976	-0.00512634	0.972027	-0.0892106	0.999987	0.102333	0.999318	0.107841	0.99976	0.0780239	0.999249	0.190945	0.339543	0.218843	0.269796	0.225577	0.259215	0.0691384	0.999363	0.164024	0.909309	0.0948855	0.998179	0.041241	0.722032	0.129392	0.999984	0.0881513	0.833368	0.0473724	0.999925	0.226342	0.999851	0.17897	0.967073	0.0357329	0.998739	0.153702	0.994752	0.117969	0.87683
Vitvi03g00332	9.1.2	mitochondrial electron transport / ATP synthesis.NADH-DH (type I).localisation not clear	Alpha-helical ferredoxin | Chr1:29725138-29726933 REVERSE LENGTH=222 | 201606	0.0095059	0.99976	0.0104515	0.793389	-0.0137375	0.999987	0.216996	0.999318	-0.0297006	0.99976	0.0123648	0.999249	-0.479107	0.000706359	-0.285388	0.0315381	-0.356944	0.00860958	-0.0409007	0.999363	0.0560305	0.967292	0.0969313	0.878521	-0.23462	0.792191	-0.066132	0.999984	0.168488	0.475087	-0.0418463	0.999925	0.0792739	0.999851	0.12112	0.988757	0.0120765	0.998739	0.138499	0.994752	0.126422	0.777511
Vitvi04g00067	9.1.2	mitochondrial electron transport / ATP synthesis.NADH-DH (type I).localisation not clear	NADH-ubiquinone oxidoreductase 20 kDa subunit | Chr5:3791148-3792929 REVERSE LENGTH=218 | 201606	-0.146905	0.99976	0.094827	0.971945	-0.0166583	0.999987	0.0865659	0.999318	-0.164918	0.99976	-0.324235	0.999249	-0.123304	0.424774	0.236639	0.120762	0.0104722	0.950433	0.199519	0.999363	0.261777	0.838603	0.062258	0.957671	-0.160424	0.63373	0.128001	0.999984	0.288425	0.279657	-0.0422125	0.999925	0.131531	0.999851	0.173743	0.977862	0.0910597	0.998739	0.538802	0.994752	0.447742	0.383109
Vitvi05g00005	9.1.2	mitochondrial electron transport / ATP synthesis.NADH-DH (type I).localisation not clear	NADH-ubiquinone oxidoreductase-like protein | Chr2:19551263-19551991 FORWARD LENGTH=99 | 201606	0.274658	0.99976	0.0510934	0.969576	0.0704523	0.999987	-0.104272	0.999318	-0.0169374	0.99976	-0.0667692	0.999249	0.30069	0.0870744	-0.0328195	0.856643	-0.125638	0.478405	-0.184199	0.999363	-0.141658	0.910198	0.0425402	0.974441	0.149311	0.309025	0.284669	0.999984	0.135358	0.691765	0.0393663	0.999925	0.0625477	0.999851	0.0231814	0.995486	0.0619764	0.998739	0.247167	0.998744	0.18519	0.755252
Vitvi05g00374	9.1.2	mitochondrial electron transport / ATP synthesis.NADH-DH (type I).localisation not clear	Cox19-like CHCH family protein | Chr5:6267304-6268393 FORWARD LENGTH=106 | 201606	0.00766787	0.99976	0.00302658	0.871372	0.0852108	0.999987	0.237882	0.999318	-0.120839	0.99976	0.111039	0.999249	-0.491626	0.00984912	-0.435454	0.0193604	-0.371586	0.047874	-0.0646728	0.999363	0.185653	0.889264	0.250326	0.998179	-0.120844	0.863222	0.0656141	0.999984	0.186459	0.593596	-0.0600315	0.999925	0.10811	0.999851	0.168142	0.990539	0.237876	0.998739	0.192457	0.994752	-0.045419	0.959093
Vitvi07g00045	9.1.2	mitochondrial electron transport / ATP synthesis.NADH-DH (type I).localisation not clear	NADH-ubiquinone oxidoreductase 24 kDa subunit | Chr4:1134586-1136906 FORWARD LENGTH=255 | 201606	-0.0122464	0.99976	-0.0422185	0.969576	0.0434595	0.999987	-0.0944891	0.999318	-0.065415	0.99976	-0.168892	0.999249	0.407443	0.0116575	0.383272	0.0166979	0.406542	0.0119327	0.0360856	0.999363	0.17609	0.879602	0.140004	0.998179	0.0602566	0.503089	0.17699	0.999984	0.116734	0.703332	0.0660578	0.999925	0.120384	0.999851	0.0543259	0.981612	0.0311825	0.998739	0.251393	0.998744	0.220211	0.665835
Vitvi07g00693	9.1.2	mitochondrial electron transport / ATP synthesis.NADH-DH (type I).localisation not clear	NAD(P)-binding Rossmann-fold superfamily protein | Chr2:8786070-8789098 FORWARD LENGTH=402 | 201606	0.131138	0.99976	-0.0377566	0.823593	0.0861254	0.999987	-0.139032	0.999318	-0.0126122	0.99976	0.0746322	0.999249	-0.635761	1.15276e-07	-0.801146	1.86833e-09	-0.594135	3.42245e-07	-0.108651	0.999363	-0.0531669	0.944818	0.0554839	0.998179	0.0567346	0.541973	-0.0947931	0.999984	-0.151528	0.345873	0.0602439	0.999925	-0.00815423	0.999851	-0.0683981	0.995486	-0.0696857	0.998739	-0.308458	0.994752	-0.238772	0.432099
Vitvi14g01032	9.1.2	mitochondrial electron transport / ATP synthesis.NADH-DH (type I).localisation not clear	NADH-ubiquinone dehydrogenase | Chr5:14897490-14900352 FORWARD LENGTH=745 | 201606	-0.0692772	0.99976	-0.0840654	0.971945	0.101994	0.999987	0.0925625	0.999318	-0.0781142	0.99976	-0.0633484	0.999249	-1.64213	7.67451e-10	-1.53465	2.4483e-09	-1.14224	4.62474e-07	0.0546674	0.999363	0.035452	0.994325	-0.0192154	0.998179	-0.0528141	0.110664	-0.464436	0.999984	-0.411622	0.184001	0.0694556	0.999925	-0.135819	0.999851	-0.205275	0.981612	0.117863	0.998739	-0.308525	0.994752	-0.426387	0.45612
Vitvi16g00147	9.1.2	mitochondrial electron transport / ATP synthesis.NADH-DH (type I).localisation not clear	NADH-ubiquinone oxidoreductase-like protein | Chr3:696593-698069 REVERSE LENGTH=110 | 201606	0.118531	0.99976	0.063477	0.99311	0.0556479	0.999987	0.0538871	0.999318	-0.174674	0.99976	0.0310719	0.999249	0.191405	0.419873	0.473318	0.0447024	0.016678	0.948773	0.0103287	0.999363	0.0474997	0.994325	0.037171	0.937611	-0.271584	0.582425	0.222227	0.999984	0.493811	0.22892	0.0653829	0.999925	0.110383	0.999851	0.0450001	0.991679	-0.0430229	0.998739	0.245042	0.998744	0.288065	0.716118
Vitvi16g00151	9.1.2	mitochondrial electron transport / ATP synthesis.NADH-DH (type I).localisation not clear	NADH:ubiquinone oxidoreductase%2C 17.2kDa subunit | Chr3:705564-707578 REVERSE LENGTH=159 | 201606	0.0213922	0.99976	0.0661074	0.970839	0.000299732	0.999987	-0.0982324	0.999318	-0.118641	0.99976	0.0077153	0.999249	0.505493	0.00517657	0.536051	0.00329547	0.375559	0.0359767	0.0729298	0.999363	0.157172	0.90417	0.0842424	0.998179	0.0423715	0.29144	0.287107	0.999984	0.244735	0.417494	0.0282146	0.999925	0.178265	0.999851	0.15005	0.967073	0.0627797	0.998739	0.181159	0.994752	0.118379	0.849506
Vitvi16g01134	9.1.2	mitochondrial electron transport / ATP synthesis.NADH-DH (type I).localisation not clear	NADH-ubiquinone oxidoreductase-like protein | Chr5:21413718-21414077 FORWARD LENGTH=119 | 201606	0.027824	0.99976	0.0150208	0.972027	0.0358825	0.999987	0.0751499	0.999318	-0.140207	0.99976	-0.101918	0.999249	0.0273117	0.866848	0.165198	0.281661	0.0237254	0.886149	0.0495251	0.999363	0.153018	0.891763	0.103493	0.998179	-0.0883609	0.549668	0.156604	0.999984	0.244965	0.36379	0.0623283	0.999925	0.144959	0.999851	0.082631	0.96986	0.126996	0.998739	0.333672	0.998744	0.206676	0.685131
Vitvi19g00503	9.1.2	mitochondrial electron transport / ATP synthesis.NADH-DH (type I).localisation not clear	Methionine aminopeptidase, related	0.0329864	0.99976	0.134117	0.728432	0.0402312	0.999987	-0.708468	0.999318	0.0843282	0.99976	0.120379	0.999249	-0.203714	0.461245	-0.262364	0.340348	-0.55068	0.0618981	0.0424893	0.999363	0.066889	0.991051	0.0243997	0.998179	0.101139	0.398298	0.413855	0.999984	0.312716	0.578718	-0.0586413	0.999925	0.0596442	0.999851	0.118286	0.995486	-0.691658	0.998739	-0.414992	0.998744	0.276666	0.779881
Vitvi19g02269	9.1.2	mitochondrial electron transport / ATP synthesis.NADH-DH (type I).localisation not clear	51 kDa subunit of complex I | Chr5:2759848-2761726 REVERSE LENGTH=486 | 201606	-0.0245632	0.99976	-0.0471484	0.99311	0.166365	0.999987	-0.0423008	0.999318	0.0135209	0.99976	-0.171651	0.999249	-0.894437	2.69813e-05	-0.961754	9.95949e-06	-0.625641	0.0014856	-0.0126755	0.999363	-0.023253	0.994325	-0.0105775	0.998179	0.0546405	0.320316	-0.29205	0.999984	-0.34669	0.279032	0.00990969	0.999925	-0.214181	0.999851	-0.224091	0.967073	-0.00118113	0.998739	-0.162699	0.994752	-0.161518	0.79552
Vitvi06g01751	9.2.1	mitochondrial electron transport / ATP synthesis.NADH-DH (type II).internal matrix	alternative NAD(P)H dehydrogenase 1 | Chr1:2204414-2206773 FORWARD LENGTH=510 | 201606	0.0936288	0.99976	-0.0905442	0.99984	0.00763708	0.999987	0.0192537	0.999318	-0.00812123	0.99976	0.0237451	0.999249	1.25776	1.49528e-07	1.2176	2.37743e-07	1.37763	2.91527e-08	-0.0320287	0.999363	0.0376026	0.994325	0.0696313	0.998179	0.00813137	0.804947	-0.0822731	0.999984	-0.0904045	0.795493	0.152144	0.999925	0.123594	0.999851	-0.02855	0.986806	0.0355063	0.998739	-0.0867645	0.998744	-0.122271	0.844864
Vitvi10g00399	9.2.1	mitochondrial electron transport / ATP synthesis.NADH-DH (type II).internal matrix	alternative NAD(P)H dehydrogenase 2 | Chr2:12793562-12795913 REVERSE LENGTH=508 | 201606	0.331236	0.99976	0.424792	0.895191	0.990637	0.999987	1.53242	0.999318	1.35344	0.99976	-0.206774	0.999249	-3.79773	0.00316885	-4.44205	0.000776796	-2.22358	0.00826263	-0.488117	0.999363	-0.388133	0.926781	0.0999836	0.998179	0.156203	0.373981	-1.96228	0.999984	-2.11849	0.383095	-0.581673	0.999925	-1.04753	0.999851	-0.465861	0.967073	0.335183	0.998739	-0.223087	0.994752	-0.55827	0.904868
Vitvi00g01397	9.2.2	mitochondrial electron transport / ATP synthesis.NADH-DH (type II).external	NAD(P)H dehydrogenase B1 | Chr4:13993078-13995295 FORWARD LENGTH=505 | 201606	0.312643	0.99976	0.0164945	0.997554	0.710697	0.999987	-0.0983209	0.999318	-0.291909	0.99976	-0.333153	0.999249	1.09319	0.120294	0.864781	0.180702	1.91889	0.00442219	-0.380585	0.999363	0.0378737	0.994464	0.418459	0.998179	-0.152179	0.338317	-0.787832	0.999984	-0.635653	0.472447	-0.0844364	0.999925	-0.36018	0.999851	-0.275744	0.991679	0.041409	0.998739	-0.553001	0.998744	-0.594409	0.733666
Vitvi12g00641	9.2.2	mitochondrial electron transport / ATP synthesis.NADH-DH (type II).external	NAD(P)H dehydrogenase B3 | Chr4:11436495-11439326 REVERSE LENGTH=579 | 201606	0.292757	0.99976	0.298128	0.99984	-0.0760924	0.999987	-0.0702701	0.999318	0.59525	0.99976	-0.234754	0.999249	-0.546148	0.3469	-1.29791	0.0294009	-1.04684	0.0263216	-0.313687	0.999363	-0.991074	0.838603	-0.677388	0.993515	0.438075	0.628069	-0.49038	0.999984	-0.928455	0.387233	-0.319057	0.999925	-0.622225	0.999851	-0.303168	0.967073	-0.227445	0.998739	-0.325896	0.994752	-0.0984511	0.973272
Vitvi12g00642	9.2.2	mitochondrial electron transport / ATP synthesis.NADH-DH (type II).external	NAD(P)H dehydrogenase B1 | Chr4:13993078-13995295 FORWARD LENGTH=505 | 201606	0.1716	0.99976	-0.233807	0.823593	0.166695	0.999987	-0.218315	0.999318	0.0708926	0.99976	-0.00493092	0.999249	-0.947812	1.21189e-07	-1.32309	2.67493e-10	-1.10666	6.88129e-09	-0.308221	0.999363	-0.239168	0.838603	0.0690523	0.998179	0.0670521	0.76239	-0.0803247	0.999984	-0.147377	0.57567	0.0971856	0.999925	-0.234263	0.999851	-0.331449	0.967073	-0.222155	0.998739	-0.293709	0.994752	-0.0715532	0.89956
Vitvi07g01947	9.2.3	mitochondrial electron transport / ATP synthesis.NADH-DH (type II).mitochondrial	cysteine-rich RECEPTOR-like kinase | Chr4:12129485-12133157 FORWARD LENGTH=1043 | 201606	-0.0393563	0.99976	0.0924795	0.971945	0.0927959	0.999987	0.109547	0.999318	-0.124222	0.99976	0.0426011	0.999249	1.69039	4.87665e-08	1.8725	8.62839e-09	1.84389	9.93335e-09	0.0628442	0.999363	0.0839869	0.981332	0.0211428	0.998179	-0.119261	0.870581	-0.0695153	0.999984	0.049746	0.917599	-0.0689916	0.999925	-0.0481653	0.999851	0.0208263	0.995486	0.114508	0.99889	-0.00256893	0.998744	-0.117077	0.884928
Vitvi05g00712	9.3	mitochondrial electron transport / ATP synthesis.electron transfer flavoprotein	electron transfer flavoprotein beta | Chr5:17453656-17455111 FORWARD LENGTH=251 | 201606	0.363879	0.99976	0.108386	0.943198	-0.0989349	0.999987	0.214998	0.999318	-0.184716	0.99976	0.0426987	0.999249	-0.426602	0.0984838	-0.294292	0.221772	-0.645341	0.0109892	-0.335142	0.999363	-0.405129	0.838603	-0.069987	0.872168	-0.467452	0.692884	-0.18639	0.999984	0.281062	0.539857	-0.079649	0.999925	0.0576844	0.999851	0.137333	0.995486	-0.067738	0.998739	-0.0140902	0.996927	0.0536478	0.965895
Vitvi05g01536	9.3	mitochondrial electron transport / ATP synthesis.electron transfer flavoprotein	electron-transfer flavoprotein:ubiquinone oxidoreductase | Chr2:18021304-18025041 FORWARD LENGTH=633 | 201606	-0.146465	0.99976	-0.108177	0.933605	0.0579382	0.999987	0.149233	0.999318	0.00974559	0.99976	-0.198513	0.999249	-0.0742316	0.669418	-0.0679091	0.693659	0.329287	0.0454964	0.0460691	0.999363	0.0774972	0.960044	0.0314281	0.998179	0.0397466	0.211423	-0.326021	0.999984	-0.365768	0.202863	0.00778125	0.999925	-0.126906	0.999851	-0.134687	0.981612	0.179234	0.998739	0.0217245	0.994752	-0.15751	0.777955
Vitvi19g00447	9.3	mitochondrial electron transport / ATP synthesis.electron transfer flavoprotein	electron transfer flavoprotein alpha | Chr1:18878038-18879939 REVERSE LENGTH=363 | 201606	-0.115069	0.99976	-0.167568	0.951146	-0.12841	0.999987	0.114972	0.999318	-0.101779	0.99976	-0.117876	0.999249	0.585113	0.000636266	0.592186	0.000479014	0.801696	1.04698e-05	-0.0764519	0.999363	-0.0595432	0.976641	0.0169088	0.998179	-0.0835242	0.24058	-0.276126	0.999984	-0.192602	0.465217	-0.0239532	0.999925	-0.0462031	0.999851	-0.0222499	0.995486	0.133227	0.998739	-0.043278	0.998744	-0.176505	0.720993
Vitvi02g01182	9.4	mitochondrial electron transport / ATP synthesis.alternative oxidase	alternative oxidase 1A | Chr3:7906890-7908416 FORWARD LENGTH=354 | 201606	0.224053	0.99976	0.185411	0.957323	0.351365	0.999987	0.534717	0.999318	0.487276	0.99976	-0.286959	0.999249	-1.27952	0.0675202	-1.46633	0.0274633	-1.0179	0.116759	-0.307558	0.999363	-0.0790747	0.994325	0.228483	0.998179	-0.12075	0.819991	-0.340698	0.999984	-0.219947	0.89608	-0.268916	0.999925	-0.206386	0.999851	0.0625291	0.995486	-0.0733091	0.998739	0.480979	0.998744	0.554288	0.825447
Vitvi12g00905	9.4	mitochondrial electron transport / ATP synthesis.alternative oxidase	cysteine-rich RECEPTOR-like kinase | Chr4:12129485-12133157 FORWARD LENGTH=1043 | 201606	-0.0706092	0.99976	-0.010236	0.867845	0.0357057	0.999987	-0.254524	0.999318	-0.169745	0.99976	-0.144502	0.999249	-2.09074	1.93544e-11	-1.95188	4.62467e-11	-2.32822	3.28763e-12	-0.0763557	0.999363	-0.0621769	0.97836	0.0141788	0.945924	-0.215216	0.604179	0.175299	0.999984	0.390515	0.245459	-0.136729	0.999925	-0.168492	0.999851	-0.0317629	0.967073	-0.299996	0.998739	0.0652766	0.998744	0.365272	0.572774
Vitvi01g01776	9.5	mitochondrial electron transport / ATP synthesis.cytochrome c reductase	Ubiquinol-cytochrome C reductase iron-sulfur subunit | Chr5:4305414-4307399 REVERSE LENGTH=272 | 201606	-0.0245975	0.99976	0.0435585	0.941579	0.131982	0.999987	-0.112716	0.999318	-0.0946312	0.99976	0.143463	0.999249	-1.21186	1.67634e-09	-1.19598	2.06622e-09	-1.33262	3.05526e-10	-0.03514	0.999363	0.0701355	0.954841	0.105276	0.998179	-0.0510251	0.381931	0.190888	0.999984	0.241913	0.303759	-0.103296	0.999925	-0.0864441	0.999851	0.0168519	0.986875	-0.0691094	0.998739	-0.0652904	0.998744	0.00381907	0.996966
Vitvi04g00441	9.5	mitochondrial electron transport / ATP synthesis.cytochrome c reductase	Cytochrome bd ubiquinol oxidase%2C 14kDa subunit | Chr5:8857036-8857386 FORWARD LENGTH=89 | 201606	0.0878733	0.99976	0.0545747	0.99984	0.0533472	0.999987	0.016367	0.999318	-0.204208	0.99976	-0.0837713	0.999249	-0.403591	0.010737	-0.262028	0.0882534	-0.378939	0.0162372	-0.0656475	0.999363	0.0491234	0.984065	0.114771	0.914851	-0.207211	0.94684	0.0244718	0.999984	0.231682	0.393875	-0.0323489	0.999925	0.0836495	0.999851	0.115998	0.991679	0.0133639	0.998739	0.12461	0.994752	0.111246	0.841499
Vitvi06g00823	9.5	mitochondrial electron transport / ATP synthesis.cytochrome c reductase	Cytochrome b-c1 complex%2C subunit 8 protein | Chr3:3399815-3400514 FORWARD LENGTH=72 | 201606	0.0716897	0.99976	0.160418	0.99984	0.0254649	0.999987	0.0214031	0.999318	0.0150549	0.99976	0.177996	0.999249	0.39878	0.0619998	0.363157	0.0871483	0.1978	0.355375	-0.0022477	0.999363	0.106547	0.95654	0.108794	0.998179	0.0333752	0.369953	0.307526	0.999984	0.274151	0.474026	-0.0909761	0.999925	0.152771	0.999851	0.243748	0.985159	0.0397233	0.998739	0.150933	0.994752	0.11121	0.89678
Vitvi08g01463	9.5	mitochondrial electron transport / ATP synthesis.cytochrome c reductase	Kinesin like protein	0.163063	0.99976	0.0865084	0.941579	0.0354436	0.999987	0.175238	0.999318	0.0838914	0.99976	0.0484265	0.999249	0.0699902	0.752598	-0.0435813	0.842541	-0.0400255	0.859678	-0.108341	0.999363	-0.0144908	0.994325	0.0938501	0.998179	0.00523059	0.818756	0.0955249	0.999984	0.0902943	0.841474	-0.0317861	0.999925	0.113129	0.999851	0.144915	0.991679	0.096577	0.998739	0.222336	0.994857	0.125759	0.876332
Vitvi14g01457	9.5	mitochondrial electron transport / ATP synthesis.cytochrome c reductase	Ubiquinol-cytochrome C reductase iron-sulfur subunit | Chr5:4308431-4310022 REVERSE LENGTH=274 | 201606	-0.103205	0.99976	0.0396031	0.926547	-0.0408477	0.999987	-0.12061	0.999318	0.0484816	0.99976	0.0118804	0.999249	-1.23613	4.07732e-10	-1.13096	1.87782e-09	-1.12243	2.55299e-09	0.0874531	0.999363	0.187112	0.838603	0.0996589	0.998179	-0.0177142	0.763681	0.0734155	0.999984	0.0911297	0.719733	-0.0553546	0.999925	0.124755	0.999851	0.18011	0.967073	-0.186806	0.998739	-0.059075	0.994752	0.127731	0.771548
Vitvi16g00007	9.5	mitochondrial electron transport / ATP synthesis.cytochrome c reductase	Cytochrome b-c1 complex%2C subunit 8 protein | Chr3:3399815-3400514 FORWARD LENGTH=72 | 201606	0.142333	0.99976	0.111594	0.952331	-0.164575	0.999987	0.149286	0.999318	0.0236536	0.99976	0.178796	0.999249	1.40921	1.03581e-07	1.2635	5.63036e-07	1.10818	4.2028e-06	-0.131099	0.999363	-0.066924	0.982512	0.0641755	0.998179	0.0146124	0.475474	0.234111	0.999984	0.219499	0.541569	-0.10036	0.999925	0.239983	0.999851	0.340344	0.967073	0.140245	0.998739	0.204601	0.994752	0.0643559	0.942909
Vitvi18g02992	9.5	mitochondrial electron transport / ATP synthesis.cytochrome c reductase	Ubiquinol-cytochrome C reductase hinge protein | Chr2:80179-80957 FORWARD LENGTH=62 | 201606	0.0364143	0.99976	0.0450562	0.976588	0.072262	0.999987	0.0850161	0.999318	-0.142642	0.99976	0.0127928	0.999249	-0.521125	0.0110713	-0.376559	0.0595777	-0.396017	0.0494919	0.00287284	0.999363	0.162819	0.910198	0.159947	0.987996	-0.141693	0.934164	0.0377106	0.999984	0.179404	0.635736	-0.00576908	0.999925	0.126972	0.999851	0.132741	0.986806	0.0859644	0.998739	0.109934	0.994857	0.0239696	0.981478
Vitvi03g00373	9.6	mitochondrial electron transport / ATP synthesis.cytochrome c	cytochrome c biogenesis protein family | Chr1:18276794-18279204 FORWARD LENGTH=547 | 201606	0.0424206	0.99976	0.232265	0.818895	0.00187916	0.999987	0.422334	0.999318	0.132768	0.99976	-0.075186	0.999249	1.17897	0.000472821	1.46116	8.46256e-05	1.84426	1.16084e-06	0.373167	0.999363	0.134035	0.972362	-0.239131	0.998179	0.0909794	0.208113	-0.531248	0.999984	-0.622228	0.185961	0.183323	0.999925	0.174577	0.999851	-0.00874584	0.991679	0.380545	0.998739	-0.0337283	0.998744	-0.414273	0.622267
Vitvi06g00192	9.6	mitochondrial electron transport / ATP synthesis.cytochrome c	transmembrane protein G1P-related 1 | Chr3:19209893-19210663 REVERSE LENGTH=256 | 201606	0.299886	0.99976	-0.0192215	0.981372	0.0811744	0.999987	0.182281	0.999318	0.0927206	0.99976	0.310763	0.999249	-1.90838	6.15625e-05	-2.61561	1.60693e-06	-2.4419	3.29905e-06	-0.247797	0.999363	-0.246222	0.901561	0.00157458	0.974441	0.459431	0.777973	0.287302	0.999984	-0.172129	0.891022	0.0713105	0.999925	-0.0275108	0.999851	-0.0988213	0.995486	0.548992	0.998739	0.158821	0.998744	-0.390171	0.834534
Vitvi06g01621	9.6	mitochondrial electron transport / ATP synthesis.cytochrome c	transmembrane protein G1P-related 1 | Chr3:19209893-19210663 REVERSE LENGTH=256 | 201606	0.31571	0.99976	0.162768	0.969576	-0.0913982	0.999987	0.350598	0.999318	-0.149625	0.99976	0.479218	0.999249	-1.86126	0.000492931	-1.75824	0.000356017	-2.16486	5.62407e-05	-0.251835	0.999363	-0.315005	0.899401	-0.0631701	0.998179	-0.354848	0.998244	-0.0114016	0.999984	0.343446	0.759151	-0.0988931	0.999925	0.0921032	0.999851	0.190996	0.995486	0.145375	0.998739	-0.140022	0.996884	-0.285397	0.89392
Vitvi09g00345	9.6	mitochondrial electron transport / ATP synthesis.cytochrome c	cytochrome c biogenesis protein family | Chr1:5240471-5241117 REVERSE LENGTH=159 | 201606	0.0428187	0.99976	-0.025307	0.96876	0.00737614	0.999987	0.14143	0.999318	0.0256872	0.99976	-0.227636	0.999249	-0.601045	0.00717851	-0.489739	0.0184036	-0.379815	0.0652248	-0.1463	0.999363	-0.069909	0.97836	0.0763908	0.936561	-0.257606	0.419426	-0.291139	0.999984	-0.0335328	0.9497	-0.0781741	0.999925	-0.0344665	0.999851	0.0437076	0.995486	-0.141863	0.998739	0.0779279	0.998744	0.219791	0.765476
Vitvi09g00514	9.6	mitochondrial electron transport / ATP synthesis.cytochrome c	Cytochrome C1 family | Chr3:10056144-10058370 REVERSE LENGTH=307 | 201606	0.0298523	0.99976	0.0922897	0.96876	0.0167621	0.999987	-0.0799633	0.999318	-0.253282	0.99976	0.0231	0.999249	0.421384	0.00185327	0.650574	1.46414e-05	0.426973	0.0017001	0.0259698	0.999363	0.0683732	0.951914	0.0424034	0.891957	-0.20322	0.799446	0.0627844	0.999984	0.266004	0.234737	-0.0364675	0.999925	0.0814635	0.999851	0.117931	0.986806	-0.0299014	0.998739	-0.0402789	0.994752	-0.0103775	0.989713
Vitvi12g02062	9.6	mitochondrial electron transport / ATP synthesis.cytochrome c	CYTOCHROME C-1 | Chr1:8079384-8080246 FORWARD LENGTH=102 | 201606	-0.0134018	0.99976	0.166329	0.957307	0.212121	0.999987	-0.193485	0.999318	-0.299059	0.99976	0.0506816	0.999249	0.912192	0.0016973	1.05533	0.000409575	0.624724	0.0260878	0.0015427	0.999363	0.174342	0.93968	0.172799	0.998179	-0.141594	0.28424	0.461809	0.999984	0.603403	0.20379	-0.178188	0.999925	-0.0511816	0.999851	0.127006	0.995486	-0.0360191	0.998739	0.217643	0.998744	0.253662	0.783701
Vitvi14g01592	9.6	mitochondrial electron transport / ATP synthesis.cytochrome c	Cytochrome C1 family | Chr3:10056144-10058370 REVERSE LENGTH=307 | 201606	0.0145004	0.99976	0.108918	0.99984	0.154104	0.999987	0.0105541	0.999318	-0.100026	0.99976	-0.0193121	0.999249	-1.29921	3.67977e-09	-1.04894	1.1759e-07	-0.982478	4.09897e-07	0.0502597	0.999363	0.156355	0.884884	0.106095	0.92453	-0.200005	0.546532	-0.160375	0.999984	0.0396294	0.910958	-0.0441575	0.999925	0.0167513	0.999851	0.0609087	0.995486	-0.0894248	0.998739	-0.130509	0.998744	-0.0410844	0.954858
Vitvi18g02244	9.6	mitochondrial electron transport / ATP synthesis.cytochrome c	cytochrome c-2 | Chr4:6277083-6278281 FORWARD LENGTH=112 | 201606	0.0226659	0.99976	0.0131031	0.942028	0.194535	0.999987	-0.158325	0.999318	-0.313018	0.99976	-0.064396	0.999249	-1.11317	1.85642e-06	-1.04109	4.65539e-06	-1.1787	8.49869e-07	-0.0987066	0.999363	0.0159636	0.994325	0.11467	0.970001	-0.170791	0.828451	0.081488	0.999984	0.252279	0.459893	-0.0891437	0.999925	-0.155906	0.999851	-0.0667618	0.977862	-0.0160978	0.998739	-0.0124407	0.998744	0.00365708	0.997202
Vitvi07g03064	9.7	mitochondrial electron transport / ATP synthesis.cytochrome c oxidase	Cytochrome c oxidase subunit VIa family protein expressed IPR001349 Cytochrome c oxidase, subunit VIa	-0.0250156	0.99976	0.00890706	0.999345	0.0323475	0.999987	-0.027556	0.999318	-0.027129	0.99976	0.117002	0.999249	0.277214	0.167988	0.375206	0.0629744	0.238359	0.236607	0.0542073	0.999363	0.219643	0.882336	0.165436	0.998179	-0.0437847	0.433293	0.258498	0.999984	0.302283	0.396206	0.0202847	0.999925	0.16228	0.999851	0.141995	0.977862	-0.0442118	0.998739	0.11394	0.994857	0.158152	0.822537
Vitvi07g02800	9.7	mitochondrial electron transport / ATP synthesis.cytochrome c oxidase	MBOAT (membrane bound O-acyl transferase) family protein | Chr1:21330729-21333762 REVERSE LENGTH=387 | 201606	0.825589	0.99976	0.135634	0.752028	-0.284092	0.999987	0.70066	0.999318	0.204935	0.99976	0.611567	0.999249	1.28969	0.0117093	1.67963	0.000576777	0.844845	0.0493999	-0.220407	0.999363	-0.751326	0.839576	-0.530918	0.890366	-0.610343	0.66373	-0.306478	0.999984	0.303865	0.6571	0.469547	0.999925	0.358355	0.999851	-0.111192	0.98405	-0.114619	0.998739	-0.217386	0.998744	-0.102767	0.938657
Vitvi07g02803	9.7	mitochondrial electron transport / ATP synthesis.cytochrome c oxidase	MBOAT (membrane bound O-acyl transferase) family protein | Chr1:21330729-21333762 REVERSE LENGTH=387 | 201606	0.109718	0.99976	0.152426	0.99984	0.213126	0.999987	-0.00829196	0.999318	-0.171249	0.99976	-0.340044	0.999249	-0.816071	0.00281897	-0.903801	0.000780281	-0.955258	0.000607717	-0.148235	0.999363	-0.111544	0.954841	0.0366914	0.998179	-0.0605054	0.971406	0.0276432	0.999984	0.0881487	0.891636	-0.190943	0.999925	-0.214953	0.999851	-0.0240092	0.967073	0.102452	0.998739	0.359396	0.998744	0.256944	0.809327
Vitvi07g02798	9.7	mitochondrial electron transport / ATP synthesis.cytochrome c oxidase	MBOAT (membrane bound O-acyl transferase) family protein | Chr1:21330729-21333762 REVERSE LENGTH=387 | 201606	0.248925	0.99976	0.393963	0.87893	0.179788	0.999987	0.389672	0.999318	-0.272181	0.99976	0.216783	0.999249	0.583559	0.118464	1.21795	0.000855614	0.880441	0.0138994	-0.0503433	0.999363	-0.0698287	0.994325	-0.0194854	0.85805	-0.684732	0.502308	-0.36671	0.999984	0.318022	0.548945	-0.195381	0.999925	-0.00069196	0.999851	0.194689	0.999595	-0.0228792	0.998739	-0.193822	0.998744	-0.170943	0.874653
Vitvi01g01772	9.7	mitochondrial electron transport / ATP synthesis.cytochrome c oxidase	integral membrane family protein | Chr1:9833029-9834390 REVERSE LENGTH=280 | 201606	-0.173516	0.99976	-0.0656943	0.902012	-0.307363	0.999987	0.196555	0.999318	-0.00626584	0.99976	-0.083602	0.999249	2.14615	1.56123e-11	2.6109	4.40535e-13	2.5564	6.2519e-13	0.267839	0.999363	0.306318	0.838603	0.0384798	0.957671	-0.196912	0.770938	-0.103929	0.999984	0.0929835	0.812577	0.160017	0.999925	0.440165	0.999851	0.280148	0.967073	0.00590838	0.998739	0.176228	0.994752	0.17032	0.792127
Vitvi04g00451	9.7	mitochondrial electron transport / ATP synthesis.cytochrome c oxidase	Rubredoxin-like superfamily protein | Chr1:30169784-30170999 REVERSE LENGTH=171 | 201606	0.256626	0.99976	0.0797759	0.936195	0.479973	0.999987	0.230768	0.999318	-0.0499751	0.99976	-0.0159898	0.999249	-1.69401	4.36261e-08	-1.82793	7.70656e-09	-1.3388	1.33449e-06	-0.111071	0.999363	0.206784	0.872931	0.317855	0.998179	0.0228439	0.767964	-0.14843	0.999984	-0.171274	0.742703	0.0657793	0.999925	-0.0165631	0.999851	-0.0823423	0.995486	0.303587	0.998739	0.0983277	0.998744	-0.205259	0.822904
Vitvi07g01361	9.7	mitochondrial electron transport / ATP synthesis.cytochrome c oxidase	Thioredoxin superfamily protein | Chr4:18435586-18437095 REVERSE LENGTH=276 | 201606	0.515101	0.99976	-0.0184237	0.951146	-0.131624	0.999987	-0.182622	0.999318	-0.10898	0.99976	0.130312	0.999249	0.809986	0.00421176	0.7824	0.00216336	0.813387	0.00301047	-0.323657	0.999363	-0.0412905	0.994325	0.282367	0.91422	-0.296071	0.931976	-0.044692	0.999984	0.251379	0.52414	0.209867	0.999925	0.605434	0.999851	0.395567	0.967073	-0.369713	0.998739	-0.357626	0.994752	0.0120877	0.992833
Vitvi08g00675	9.7	mitochondrial electron transport / ATP synthesis.cytochrome c oxidase	electron transport SCO1/SenC family protein | Chr3:2727285-2729289 FORWARD LENGTH=334 | 201606	0.15424	0.99976	-0.238239	0.963863	0.247283	0.999987	0.266736	0.999318	0.511338	0.99976	-0.00610906	0.999249	-0.525416	0.177681	-0.674813	0.0555127	-0.127077	0.719633	-0.380485	0.999363	-0.130801	0.974538	0.249684	0.998179	-0.231088	0.400054	-0.52914	0.999984	-0.298053	0.674107	0.0119947	0.999925	-0.223843	0.999851	-0.235838	0.985439	-0.47569	0.998739	-0.256295	0.994752	0.219395	0.861359
Vitvi09g01591	9.7	mitochondrial electron transport / ATP synthesis.cytochrome c oxidase	NA	0.0604211	0.99976	0.193793	0.98141	-0.110929	0.999987	0.112302	0.999318	-0.209575	0.99976	-0.0161798	0.999249	0.0784285	0.818978	0.524732	0.0772897	0.115299	0.713261	-0.0547368	0.999363	-0.145719	0.962269	-0.090982	0.881968	-0.501041	0.751888	-0.182589	0.999984	0.318452	0.538617	-0.188109	0.999925	0.0256317	0.999851	0.213741	0.995486	-0.179163	0.998739	-0.0541067	0.994857	0.125056	0.919095
Vitvi09g01645	9.7	mitochondrial electron transport / ATP synthesis.cytochrome c oxidase	[Sotub08g029460.1.1]: Nuclear transport factor 2 (NTF2)-like protein [Sotub08g029460.1.1]: Nuclear transport factor 2 (NTF2)-like protein | [stNIB-v1_0006613]	0.0138883	0.99976	0.133084	0.971639	0.0633886	0.999987	0.0841848	0.999318	0.00355918	0.99976	0.0594579	0.999249	-0.109626	0.45669	0.0386949	0.796504	0.116352	0.428403	0.102212	0.999363	0.17412	0.872819	0.0719084	0.998179	-0.0461093	0.85984	-0.0518584	0.999984	-0.00574906	0.988465	-0.0169837	0.999925	0.12462	0.999851	0.141604	0.977862	0.0345163	0.998739	-0.0271314	0.994752	-0.0616477	0.922059
Vitvi11g00826	9.7	mitochondrial electron transport / ATP synthesis.cytochrome c oxidase	Cytochrome c oxidase%2C subunit Vib family protein | Chr5:23426753-23427637 FORWARD LENGTH=78 | 201606	0.130707	0.99976	0.163755	0.99984	0.267494	0.999987	0.0240455	0.999318	0.102893	0.99976	0.156987	0.999249	-0.315656	0.299002	-0.0872124	0.780796	-0.0353125	0.919041	0.192425	0.999363	0.495257	0.838603	0.302833	0.998179	-0.036019	0.707535	0.214914	0.999984	0.250933	0.677044	0.159377	0.999925	0.35847	0.999851	0.199094	0.967073	-0.114866	0.998739	0.081972	0.994857	0.196838	0.863479
Vitvi12g02009	9.7	mitochondrial electron transport / ATP synthesis.cytochrome c oxidase	NA	0.0144995	0.99976	-0.0627589	0.730075	-0.0539976	0.999987	0.559053	0.999318	0.067949	0.99976	0.301338	0.999249	-0.283478	0.280611	0.0536558	0.828242	-0.24402	0.348409	-0.130616	0.999363	0.0231566	0.994325	0.153773	0.85805	-0.46775	0.984377	-0.0163012	0.999984	0.451449	0.304235	-0.0533578	0.999925	0.0916536	0.999851	0.145011	0.995486	0.023354	0.998739	0.241413	0.996927	0.218059	0.788198
Vitvi13g01924	9.7	mitochondrial electron transport / ATP synthesis.cytochrome c oxidase	cytochrome C oxidase 6B | Chr1:7925447-7926918 FORWARD LENGTH=191 | 201606	0.0164594	0.99976	-0.0259195	0.871372	0.134064	0.999987	-0.199609	0.999318	-0.0786969	0.99976	0.261465	0.999249	-0.252547	0.0963862	-0.345086	0.0245458	-0.328733	0.0374547	-0.0202675	0.999363	0.189462	0.859926	0.20973	0.998179	0.0722721	0.289659	0.265649	0.999984	0.193377	0.497321	0.0221114	0.999925	0.0718579	0.999851	0.0497465	0.991679	-0.0486402	0.998739	-0.195426	0.998744	-0.146785	0.778999
Vitvi13g01925	9.7	mitochondrial electron transport / ATP synthesis.cytochrome c oxidase	cytochrome C oxidase 6B | Chr1:7925447-7926918 FORWARD LENGTH=191 | 201606	0.0289601	0.99976	0.0414747	0.99984	0.144016	0.999987	0.00102862	0.999318	-0.0897555	0.99976	0.0464948	0.999249	-0.339405	0.0103792	-0.373865	0.00500542	-0.216797	0.0931148	-0.075576	0.999363	0.0732802	0.948756	0.148856	0.998179	-0.0411163	0.84779	-0.0493274	0.999984	-0.00821111	0.983424	-0.0880906	0.999925	-0.0417762	0.999851	0.0463144	0.995486	0.0496678	0.998739	-0.0947935	0.998744	-0.144461	0.738164
Vitvi14g02473	9.7	mitochondrial electron transport / ATP synthesis.cytochrome c oxidase	cytochrome C oxidase subunit | Chr3:23090295-23090489 FORWARD LENGTH=64 | 201606	0.0368894	0.99976	0.0512839	0.936112	0.0525094	0.999987	0.156668	0.999318	-0.0300524	0.99976	0.0772337	0.999249	-0.436597	0.0159057	-0.348761	0.0503171	-0.436471	0.0161545	-0.0358114	0.999363	0.0829343	0.959605	0.118746	0.988818	-0.123648	0.808888	0.0828077	0.999984	0.206455	0.521603	-0.0502059	0.999925	0.0673142	0.999851	0.11752	0.995486	0.063073	0.998739	0.162242	0.994857	0.0991693	0.884928
Vitvi16g00158	9.7	mitochondrial electron transport / ATP synthesis.cytochrome c oxidase	RNA-directed DNA polymerase (reverse transcriptase)-related family protein | Chr3:8789309-8790907 FORWARD LENGTH=532 | 201606	-0.0310827	0.99976	0.154699	0.851533	0.0520795	0.999987	-0.241756	0.999318	-0.0983594	0.99976	0.0429315	0.999249	-0.105024	0.553263	-0.0610598	0.738297	-0.402902	0.0288766	0.181849	0.999363	0.10707	0.941856	-0.0747794	0.986381	0.137885	0.166988	0.404948	0.999984	0.267063	0.410988	-0.00393223	0.999925	0.0239078	0.999851	0.02784	0.995486	-0.00551115	0.998739	0.120261	0.998744	0.125772	0.852303
Vitvi17g00186	9.7	mitochondrial electron transport / ATP synthesis.cytochrome c oxidase	Surfeit locus 1 cytochrome c oxidase biogenesis protein | Chr3:6133581-6136053 FORWARD LENGTH=354 | 201606	-0.277745	0.99976	-0.00843897	0.981697	0.130373	0.999987	-0.0651003	0.999318	-0.119556	0.99976	0.28685	0.999249	0.334928	0.0935006	0.560597	0.00582987	0.362265	0.0743312	0.0583112	0.999363	0.125624	0.944681	0.067313	0.966764	-0.167358	0.788101	0.0982879	0.999984	0.265646	0.41735	-0.210995	0.999925	-0.282494	0.999851	-0.0714988	0.967073	-0.112902	0.998739	-0.253662	0.998744	-0.14076	0.819247
Vitvi19g00226	9.7	mitochondrial electron transport / ATP synthesis.cytochrome c oxidase	transmembrane protein | Chr1:19761866-19762318 REVERSE LENGTH=150 | 201606	0.251872	0.99976	0.0702273	0.886814	0.0735424	0.999987	-0.311484	0.999318	0.252552	0.99976	-0.0407662	0.999249	-1.69613	6.29852e-08	-2.04857	2.19567e-09	-1.91526	8.19783e-09	-0.215309	0.999363	-0.167738	0.909317	0.0475705	0.998179	0.137129	0.93071	0.0513906	0.999984	-0.0857382	0.883374	-0.0336638	0.999925	0.0105916	0.999851	0.0442554	0.995486	-0.426907	0.998739	-0.219328	0.998744	0.20758	0.814211
Vitvi06g00577	9.8	mitochondrial electron transport / ATP synthesis.uncoupling protein	plant uncoupling mitochondrial protein 1 | Chr3:20038890-20040996 FORWARD LENGTH=306 | 201606	-0.268172	0.99976	0.356286	0.992836	0.159551	0.999987	-0.0523596	0.999318	-0.305551	0.99976	0.157637	0.999249	1.49966	1.58722e-05	1.85669	5.78614e-06	1.77571	5.24142e-06	0.560943	0.999363	0.451097	0.872084	-0.109846	0.970001	0.203917	0.668001	0.175051	0.999984	-0.0288664	0.963207	-0.0635148	0.999925	0.0233735	0.999851	0.0868883	0.995486	0.457109	0.998739	-0.0349462	0.998744	-0.492055	0.514836
Vitvi08g01313	9.8	mitochondrial electron transport / ATP synthesis.uncoupling protein	plant uncoupling mitochondrial protein 1 | Chr3:20038890-20040996 FORWARD LENGTH=306 | 201606	0.055529	0.99976	0.0540038	0.87893	0.193177	0.999987	0.238586	0.999318	-0.0337457	0.99976	0.0431407	0.999249	-0.366985	0.0650493	-0.174065	0.371224	0.0642244	0.751206	-0.000402649	0.999363	0.129314	0.931903	0.129717	0.961077	-0.193323	0.34256	-0.301895	0.999984	-0.108573	0.782745	0.0011226	0.999925	-0.00833408	0.999851	-0.00945667	0.995486	0.079009	0.998739	-0.10645	0.998744	-0.185459	0.778136
Vitvi18g00508	9.8	mitochondrial electron transport / ATP synthesis.uncoupling protein	uncoupling protein 5 | Chr2:9563531-9564472 REVERSE LENGTH=313 | 201606	0.452414	0.99976	0.414633	0.985111	0.365093	0.999987	-0.146755	0.999318	-0.654103	0.99976	-0.165664	0.999249	2.94304	1.29976e-06	3.36596	2.0371e-07	2.38143	2.29814e-05	0.210602	0.999363	0.0231224	0.994464	-0.18748	0.998179	-0.212324	0.457188	0.584725	0.999984	0.797049	0.340104	0.248384	0.999925	0.110444	0.999851	-0.13794	0.995486	0.295024	0.998739	0.603634	0.998744	0.308609	0.861359
Vitvi01g00373	9.9	mitochondrial electron transport / ATP synthesis.F1-ATPase	ATP synthase alpha/beta family protein | Chr5:2821992-2824683 FORWARD LENGTH=559 | 201606	-0.0252985	0.99976	0.0609884	0.986074	0.136796	0.999987	-0.0459362	0.999318	-0.145953	0.99976	-0.0222497	0.999249	-0.814917	8.60781e-06	-0.720089	4.38163e-05	-0.690039	8.16552e-05	0.0851716	0.999363	0.0384532	0.991684	-0.0467184	0.998179	-0.0096563	0.76341	-0.0864243	0.999984	-0.076768	0.807259	-0.0011153	0.999925	-0.123642	0.999851	-0.122526	0.977862	0.0903607	0.998739	-0.110111	0.994752	-0.200471	0.691941
Vitvi03g00527	9.9	mitochondrial electron transport / ATP synthesis.F1-ATPase	O-acyltransferase (WSD1-like) family protein | Chr3:18235445-18237646 REVERSE LENGTH=507 | 201606	0.0973537	0.99976	0.0577962	0.972027	-0.0528499	0.999987	0.0861854	0.999318	0.173114	0.99976	-0.182481	0.999249	2.43131	1.2373e-12	2.40165	1.18358e-12	2.22065	4.61855e-12	-0.217227	0.999363	-0.18495	0.894529	0.0322761	0.957671	-0.187563	0.952156	0.0257079	0.999984	0.213271	0.514074	-0.177669	0.999925	-0.0347468	0.999851	0.142922	0.995486	-0.274491	0.998739	0.294375	0.994752	0.568866	0.335367
Vitvi04g01783	9.9	mitochondrial electron transport / ATP synthesis.F1-ATPase	Mitochondrial ATP synthase subunit G protein | Chr4:13282370-13283118 FORWARD LENGTH=122 | 201606	-0.0579695	0.99976	0.0497543	0.980633	0.106952	0.999987	0.0653181	0.999318	-0.144832	0.99976	0.248767	0.999249	0.317229	0.0714129	0.204841	0.240674	0.375806	0.0353951	-0.0103769	0.999363	0.184557	0.886848	0.194934	0.998179	0.102011	0.688334	0.12598	0.999984	0.0239684	0.957866	-0.118101	0.999925	0.0196354	0.999851	0.137736	0.995486	0.312162	0.998739	-0.0574692	0.994752	-0.369631	0.511764
Vitvi15g01585	9.9	mitochondrial electron transport / ATP synthesis.F1-ATPase	O-acyltransferase (WSD1-like) family protein | Chr5:21656951-21659207 REVERSE LENGTH=486 | 201606	-1.34985	0.99976	1.50443	0.958984	0.419959	0.999987	-1.35426	0.999318	0.197457	0.99976	0.498487	0.999249	-1.68695	0.248634	-1.17492	0.645426	0.859121	0.738532	3.56852	0.999363	4.2909	0.838603	0.722383	0.904548	3.0565	0.627573	1.74484	0.999984	-1.31166	0.794213	0.714234	0.999925	2.52109	0.999851	1.80686	0.967073	1.50478	0.998739	-0.107908	0.994752	-1.61269	0.848748
Vitvi06g00243	9.9	mitochondrial electron transport / ATP synthesis.F1-ATPase	P-loop containing nucleoside triphosphate hydrolases superfamily protein | Chr3:3208310-3210678 FORWARD LENGTH=411 | 201606	0.133471	0.99976	-0.274388	0.894629	-0.320182	0.999987	0.429773	0.999318	-0.427823	0.99976	0.18639	0.999249	-1.15092	0.00265306	-0.486768	0.115342	-0.933999	0.00564789	-0.048153	0.999363	-0.182761	0.936372	-0.134608	0.85805	-0.712307	0.554195	-0.399684	0.999984	0.312623	0.64015	0.359706	0.999925	0.270892	0.999851	-0.0888143	0.97077	0.145289	0.998739	-0.1563	0.998744	-0.30159	0.803826
Vitvi07g01850	9.9	mitochondrial electron transport / ATP synthesis.F1-ATPase	MALE GAMETOPHYTE DEFECTIVE 1 | Chr2:9320612-9322618 REVERSE LENGTH=220 | 201606	0.0295805	0.99976	0.0545553	0.958984	0.11203	0.999987	-0.0681749	0.999318	-0.226174	0.99976	0.0489378	0.999249	-0.626494	6.57793e-07	-0.614061	8.91489e-07	-0.631321	6.19622e-07	0.00256385	0.999363	0.0590652	0.946712	0.0565013	0.998179	-0.00986911	0.725227	0.0638919	0.999984	0.073761	0.702714	-0.022411	0.999925	-0.0233848	0.999851	-0.000973835	0.995486	0.14813	0.998739	-0.0532208	0.999159	-0.201351	0.533185
Vitvi09g00209	9.9	mitochondrial electron transport / ATP synthesis.F1-ATPase	Mitochondrial ATP synthase subunit G protein | Chr4:14486265-14487257 REVERSE LENGTH=122 | 201606	0.163205	0.99976	0.0642085	0.933605	0.09965	0.999987	0.164919	0.999318	-0.00690283	0.99976	-0.0585564	0.999249	-0.992442	3.33331e-06	-1.13177	2.89056e-07	-0.986634	2.83793e-06	-0.245975	0.999363	-0.122075	0.92361	0.1239	0.998179	-0.106651	0.701233	-0.127882	0.999984	-0.0212314	0.965564	-0.146979	0.999925	-0.0585201	0.999851	0.0884585	0.995486	0.0651704	0.998739	0.0955926	0.998744	0.0304222	0.973718
Vitvi13g00561	9.9	mitochondrial electron transport / ATP synthesis.F1-ATPase	ATP synthase D chain | Chr3:19396689-19397866 FORWARD LENGTH=122 | 201606	0.140935	0.99976	-0.066736	0.99984	0.0606155	0.999987	-0.00901997	0.999318	-0.120507	0.99976	0.0732262	0.999249	0.0524496	0.611587	-0.139322	0.167978	-0.153702	0.130226	-0.24322	0.999363	-0.141068	0.844103	0.102153	0.998179	-0.0514489	0.726139	0.065084	0.999984	0.116533	0.529157	-0.0355496	0.999925	-0.0607484	0.999851	-0.0251988	0.989651	0.0600378	0.998739	-0.0171622	0.998744	-0.0772001	0.827706
Vitvi13g00636	9.9	mitochondrial electron transport / ATP synthesis.F1-ATPase	Zim17-type zinc finger protein | Chr3:20310354-20311652 FORWARD LENGTH=223 | 201606	-0.0576759	0.99976	-0.0888549	0.99984	-0.291963	0.999987	0.00485148	0.999318	-0.109674	0.99976	-0.185364	0.999249	0.750452	0.000308017	0.780404	0.000153605	0.812206	0.000125801	-0.0785055	0.999363	0.0866814	0.967292	0.165187	0.998179	-0.108457	0.952156	0.0249275	0.999984	0.133384	0.686532	-0.0473264	0.999925	0.320969	0.999851	0.368295	0.967073	0.00606891	0.998739	0.215143	0.994752	0.209074	0.718523
Vitvi13g00637	9.9	mitochondrial electron transport / ATP synthesis.F1-ATPase	P-loop containing nucleoside triphosphate hydrolases superfamily protein | Chr3:3208310-3210678 FORWARD LENGTH=433 | 201606	-0.0920928	0.99976	0.00224764	0.979918	-0.12554	0.999987	0.0743559	0.999318	-0.0496148	0.99976	-0.0194262	0.999249	0.109304	0.568335	0.211785	0.258078	0.141226	0.455462	0.0208374	0.999363	-0.104686	0.950324	-0.125524	0.998179	-0.0816432	0.685919	-0.136608	0.999984	-0.0549645	0.897212	-0.0735031	0.999925	-0.0712389	0.999851	0.00226415	0.995486	0.0423276	0.998739	-0.0428256	0.999159	-0.0851532	0.914013
Vitvi13g01738	9.9	mitochondrial electron transport / ATP synthesis.F1-ATPase	delta subunit of Mt ATP synthase | Chr5:4310558-4311941 REVERSE LENGTH=238 | 201606	-0.00836194	0.99976	0.016945	0.943198	0.119542	0.999987	0.0800079	0.999318	-0.13677	0.99976	0.0138444	0.999249	-0.212006	0.0323349	-0.0113156	0.911925	-0.0813334	0.409152	0.0183198	0.999363	0.130824	0.849264	0.112504	0.85805	-0.182371	0.999871	0.000151607	0.999984	0.182522	0.282893	-0.00698712	0.999925	0.0029207	0.999851	0.00990782	0.996549	0.0344072	0.998739	0.0663151	0.998744	0.0319079	0.94291
Vitvi15g00504	9.9	mitochondrial electron transport / ATP synthesis.F1-ATPase	ATPase%2C F1 complex%2C delta/epsilon subunit | Chr5:19090384-19092034 FORWARD LENGTH=203 | 201606	-0.0376429	0.99976	0.116272	0.971945	0.106501	0.999987	0.0543431	0.999318	-0.190893	0.99976	0.0327583	0.999249	-0.629738	1.35175e-06	-0.432359	0.000199483	-0.531307	1.65576e-05	0.0958585	0.999363	0.098409	0.898172	0.00255041	0.961077	-0.101521	0.999871	-2.22108e-05	0.999984	0.101499	0.606	-0.058056	0.999925	-0.0457353	0.999851	0.0123207	0.993737	0.143715	0.998739	0.0215626	0.998744	-0.122153	0.726928
Vitvi15g00959	9.9	mitochondrial electron transport / ATP synthesis.F1-ATPase	O-acyltransferase (WSD1-like) family protein | Chr5:21656951-21659207 REVERSE LENGTH=486 | 201606	-0.844995	0.99976	0.0365071	0.99984	-0.188024	0.999987	-0.159415	0.999318	-0.458592	0.99976	-1.52706	0.999249	-10.13	0.000104312	-8.68977	0.000334965	-9.53662	0.000221405	0.817002	0.999363	0.883132	0.838603	0.0661308	0.998179	-0.623195	0.9735	0.289785	0.999984	0.91298	0.900061	-0.0645004	0.999925	0.226161	0.999851	0.290662	0.991679	-0.324018	0.998739	1.65743	0.99638	1.98145	0.873058
Vitvi15g00960	9.9	mitochondrial electron transport / ATP synthesis.F1-ATPase	O-acyltransferase (WSD1-like) family protein | Chr5:21656951-21659207 REVERSE LENGTH=486 | 201606	-0.656198	0.99976	-0.0119428	0.928764	-0.301129	0.999987	0.3482	0.999318	0.0616818	0.99976	-0.4364	0.999249	0.0851739	0.82949	1.03891	0.00739054	1.29438	0.00136402	0.558483	0.999363	0.566454	0.838603	0.00797112	0.957671	-0.395249	0.290126	-0.642755	0.999984	-0.247506	0.743783	-0.0857719	0.999925	0.211386	0.999851	0.297158	0.990691	-0.108731	0.998739	0.141845	0.994752	0.250576	0.86102
Vitvi15g01587	9.9	mitochondrial electron transport / ATP synthesis.F1-ATPase	O-acyltransferase (WSD1-like) family protein | Chr3:18238665-18241161 REVERSE LENGTH=432 | 201606	-0.964761	0.99976	-1.45218	0.99984	-1.78922	0.999987	0.00239417	0.999428	0.0284703	0.99976	-0.111087	0.999249	-8.04778	0.0241835	-9.34221	0.00879606	-10.2074	0.00468831	-1.2132	0.999363	-2.16359	0.838603	-0.950387	0.998179	0.0812263	0.999871	-0.00399994	0.999984	-0.0852262	0.993592	-0.725787	0.999925	-1.33913	0.999851	-0.613346	0.967073	0.0551501	0.998739	0.109481	0.998744	0.0543309	0.997738
Vitvi17g00253	9.9	mitochondrial electron transport / ATP synthesis.F1-ATPase	ATP synthase alpha/beta family protein | Chr5:2821992-2824683 FORWARD LENGTH=559 | 201606	-0.0337869	0.99976	0.00645978	0.99984	0.168674	0.999987	-0.0132257	0.999318	-0.115774	0.99976	-0.0125524	0.999249	-1.23556	2.76447e-09	-1.20325	4.26145e-09	-0.86659	1.24072e-06	0.0311432	0.999363	0.12567	0.905629	0.0945265	0.9991	-0.00116063	0.278225	-0.243297	0.999984	-0.242136	0.323147	-0.0091035	0.999925	-0.0767917	0.999851	-0.0676882	0.991679	0.101387	0.998739	-0.24397	0.998744	-0.345358	0.452851
Vitvi17g00709	9.9	mitochondrial electron transport / ATP synthesis.F1-ATPase	gamma subunit of Mt ATP synthase | Chr2:14018978-14021047 REVERSE LENGTH=325 | 201606	-0.0754389	0.99976	0.0508616	0.924393	0.0701147	0.999987	0.104804	0.999318	-0.00844912	0.99976	0.0596327	0.999249	-0.693856	8.98065e-07	-0.565266	1.75835e-05	-0.478863	0.00015017	0.0380958	0.999363	0.105357	0.898172	0.0672611	0.978869	-0.0904939	0.56677	-0.109636	0.999984	-0.0191421	0.945018	-0.0882047	0.999925	-0.0401967	0.999851	0.048008	0.995486	0.0227588	0.998739	-0.064465	0.998744	-0.0872239	0.824206
Vitvi19g01974	9.9	mitochondrial electron transport / ATP synthesis.F1-ATPase	Mitochondrial ATP synthase subunit G protein | Chr4:14486265-14487257 REVERSE LENGTH=122 | 201606	-0.0914092	0.99976	0.0676398	0.969576	-0.185738	0.999987	-0.139173	0.999318	-0.195347	0.99976	-0.0288514	0.999249	0.12974	0.578192	0.470213	0.0417297	0.161999	0.486576	0.218456	0.999363	0.24482	0.884884	0.026364	0.998179	-0.122016	0.589755	0.212562	0.999984	0.334578	0.409158	0.0594073	0.999925	0.339149	0.999851	0.279742	0.967073	-0.0658421	0.998739	0.102241	0.994752	0.168083	0.838489
Vitvi01g02028	9.99	mitochondrial electron transport / ATP synthesis.unspecified	coenzyme Q biosynthesis Coq4 family protein / ubiquinone biosynthesis Coq4 family protein | Chr2:1122122-1123011 REVERSE LENGTH=226 | 201606	-0.00241522	0.99976	-0.102798	0.706033	0.102132	0.999987	0.627556	0.999318	-0.0231587	0.99976	0.223561	0.999249	-1.29552	1.10644e-06	-1.01622	1.29217e-05	-0.874563	9.37216e-05	-0.0765688	0.999363	0.0209033	0.994325	0.0974721	0.896679	-0.355869	0.273241	-0.400057	0.999984	-0.0441885	0.932195	0.0238137	0.999925	-0.0836438	0.999851	-0.107457	0.991679	0.294846	0.998739	0.00393761	0.99638	-0.290909	0.666425
Vitvi07g00510	9.99	mitochondrial electron transport / ATP synthesis.unspecified	ABC transporter 1 | Chr4:708652-711095 FORWARD LENGTH=623 | 201606	-0.0615091	0.99976	-0.0451007	0.990783	0.0661811	0.999987	0.0412071	0.999318	0.236319	0.99976	-0.173448	0.999249	-0.398585	0.0105827	-0.635896	0.00019433	-0.217588	0.142297	-0.0176393	0.999363	0.0217384	0.994325	0.0393777	0.90594	0.219672	0.54159	-0.159259	0.999984	-0.378931	0.173442	-0.0340476	0.999925	-0.105952	0.999851	-0.0719041	0.984958	0.0245599	0.998739	0.0553963	0.998744	0.0308365	0.967617
Vitvi02g00642	10.1	cell wall.precursor synthesis	phosphoglucosamine mutase-like protein | Chr5:5981117-5982787 FORWARD LENGTH=556 | 201606	0.0930488	0.99976	0.0272526	0.956758	0.0909315	0.999987	-0.193289	0.999318	0.264242	0.99976	-0.45005	0.999249	0.276967	0.311732	-0.0886438	0.758389	0.749235	0.00572305	-0.04427	0.999363	0.0908512	0.984016	0.135121	0.932618	0.321341	0.338704	-0.381417	0.999984	-0.702758	0.135767	0.0215262	0.999925	0.0929684	0.999851	0.0714423	0.995486	-0.13619	0.998739	-0.124656	0.998744	0.0115342	0.99485
Vitvi09g00010	10.1	cell wall.precursor synthesis	O-fucosyltransferase family protein | Chr5:20530453-20532635 REVERSE LENGTH=566 | 201606	0.0303561	0.99976	0.0362899	0.902012	0.114719	0.999987	-0.175135	0.999318	-0.0650828	0.99976	0.0945003	0.999249	0.602476	0.000883712	0.398519	0.0201109	0.280097	0.0973884	0.0399401	0.999363	-0.096829	0.94861	-0.136769	0.904117	0.243897	0.409581	0.22555	0.999984	-0.0183464	0.969188	0.0340063	0.999925	-0.181192	0.999851	-0.215198	0.967073	0.133845	0.998739	-0.0440848	0.994752	-0.17793	0.754685
Vitvi13g00352	10.1.1.1	cell wall.precursor synthesis.NDP sugar pyrophosphorylase.GDP mannose	Glucose-1-phosphate adenylyltransferase family protein | Chr2:16589401-16590741 FORWARD LENGTH=361 | 201606	-0.0820365	0.99976	0.049193	0.848632	-0.0427595	0.999987	-0.322692	0.999318	-0.16469	0.99976	0.0583492	0.999249	1.10117	4.54573e-05	1.24926	8.45726e-06	0.995103	0.000155203	0.353695	0.999363	0.362632	0.838603	0.00893743	0.973268	0.205599	0.212859	0.468694	0.999984	0.263095	0.541964	0.222465	0.999925	0.323355	0.999851	0.10089	0.967073	0.0475977	0.998739	0.0876532	0.998744	0.0400555	0.973718
Vitvi15g00932	10.1.1.2	cell wall.precursor synthesis.NDP sugar pyrophosphorylase.GDP fucose and fucokinase	L-fucokinase/GDP-L-fucose pyrophosphorylase | Chr1:92583-95552 FORWARD LENGTH=866 | 201606	-0.0831489	0.99976	0.0907205	0.874325	0.230347	0.999987	-0.190592	0.999318	0.311024	0.99976	-0.161024	0.999249	-0.809486	3.37493e-06	-0.859596	2.22003e-06	-0.338017	0.0196094	0.261339	0.999363	0.230329	0.838603	-0.0310106	0.85805	0.31145	0.306382	-0.24114	0.999984	-0.55259	0.0911507	0.0874697	0.999925	-0.0831673	0.999851	-0.170637	0.988056	-0.190167	0.998739	-0.270708	0.994752	-0.0805413	0.889351
Vitvi18g00215	10.1.1.20	cell wall.precursor synthesis.NDP sugar pyrophosphorylase.multiple NDP-Sugars	UDP-sugar pyrophosphorylase | Chr5:21331230-21334573 FORWARD LENGTH=614 | 201606	0.0827334	0.99976	-0.293443	0.989067	0.0634501	0.999987	-0.0480356	0.999318	0.0103796	0.99976	-0.14283	0.999249	-2.47435	2.03761e-13	-2.63905	6.49708e-14	-2.33471	6.32385e-13	-0.2011	0.999363	-0.163653	0.898172	0.0374469	0.998179	-0.0364022	0.254902	-0.303295	0.999984	-0.266893	0.36379	0.175076	0.999925	-0.14437	0.999851	-0.319446	0.977862	-0.0948173	0.998739	-0.208501	0.994752	-0.113683	0.857211
Vitvi19g00025	10.1.10	cell wall.precursor synthesis.RHM	rhamnose biosynthesis 1 | Chr1:29550110-29552207 FORWARD LENGTH=669 | 201606	-0.140829	0.99976	-0.00991616	0.859276	0.32107	0.999987	-0.202723	0.999318	0.016034	0.99976	0.101972	0.999249	-1.2849	6.26378e-09	-1.24709	9.83984e-09	-0.944066	1.1177e-06	0.238216	0.999363	0.409138	0.838603	0.170922	0.92295	0.200408	0.820907	0.0683088	0.999984	-0.132099	0.657172	0.107303	0.999925	-0.0527611	0.999851	-0.160064	0.995486	-0.018349	0.998739	-0.236387	0.994752	-0.218038	0.663105
Vitvi02g00423	10.1.11	cell wall.precursor synthesis.UER	nucleotide-rhamnose synthase/epimerase-reductase | Chr1:23342510-23343859 FORWARD LENGTH=301 | 201606	0.089943	0.99976	0.10452	0.936998	0.208078	0.999987	-0.148296	0.999318	-0.283461	0.99976	0.146123	0.999249	-0.0713341	0.685918	0.00787165	0.964968	-0.138331	0.421074	0.00121362	0.999363	0.052727	0.985247	0.0515134	0.998179	-0.0779921	0.696919	0.119723	0.999984	0.197716	0.526766	-0.0133635	0.999925	-0.0654081	0.999851	-0.0520445	0.995486	0.057173	0.998739	-0.174695	0.998744	-0.231868	0.680176
Vitvi07g00617	10.1.12.1	cell wall.precursor synthesis.KDO pathway.arabinose-5-phosphate isomerase	Sugar isomerase (SIS) family protein | Chr3:20246586-20247810 FORWARD LENGTH=350 | 201606	-0.0850295	0.99976	0.179042	0.828114	0.469323	0.999987	-0.475603	0.999318	-0.18428	0.99976	0.320578	0.999249	0.697086	0.0438084	0.665855	0.068742	0.871187	0.0343616	0.253107	0.999363	0.738911	0.838603	0.485804	0.969634	0.284338	0.284681	0.56481	0.999984	0.280472	0.666223	-0.0109637	0.999925	0.184559	0.999851	0.195523	0.991679	-0.00698541	0.998739	-0.231371	0.998744	-0.224385	0.853557
Vitvi19g01724	10.1.12.2	cell wall.precursor synthesis.KDO pathway.KDO-8-phosphate synthase	Aldolase superfamily protein | Chr1:5588123-5590469 REVERSE LENGTH=293 | 201606	0.0134814	0.99976	-0.0391961	0.997554	0.225166	0.999987	-0.0336794	0.999318	0.00682295	0.99976	0.0743664	0.999249	-0.835203	1.32966e-05	-1.11535	2.94116e-07	-0.634554	0.000447475	0.0343433	0.999363	0.243169	0.838603	0.208825	0.881968	0.314493	0.912523	0.0425194	0.999984	-0.271974	0.396206	0.0870207	0.999925	0.031484	0.999851	-0.0555367	0.995486	0.273991	0.998739	-0.0655263	0.998744	-0.339517	0.55812
Vitvi10g00466	10.1.12.4	cell wall.precursor synthesis.KDO pathway.CMP-KDO synthetase	Nucleotide-diphospho-sugar transferases superfamily protein | Chr1:19745330-19747133 REVERSE LENGTH=290 | 201606	0.208179	0.99976	0.0449479	0.999211	0.0302089	0.999987	-0.0366565	0.999318	-0.116828	0.99976	-0.485798	0.999249	-0.663521	0.00851311	-0.423358	0.0620922	-0.798067	0.00216661	-0.0617104	0.999363	-0.0100381	0.994464	0.0516723	0.932618	-0.301873	0.814467	0.124508	0.999984	0.426381	0.342486	0.10152	0.999925	0.167932	0.999851	0.0664113	0.977862	-0.221702	0.998739	0.573649	0.998744	0.795351	0.414773
Vitvi19g00234	10.1.12.4	cell wall.precursor synthesis.KDO pathway.CMP-KDO synthetase	Nucleotide-diphospho-sugar transferases superfamily protein | Chr1:19745330-19747133 REVERSE LENGTH=290 | 201606	-0.0580618	0.99976	-0.0201709	0.941579	-0.00169858	0.999987	0.111099	0.999318	0.0564324	0.99976	-0.134512	0.999249	-0.279908	0.0374362	-0.0747474	0.579155	0.128893	0.335268	0.137608	0.999363	0.255509	0.838603	0.117901	0.998179	-0.0675531	0.491227	-0.153293	0.999984	-0.0857397	0.743783	0.0997168	0.999925	0.199146	0.999851	0.0994288	0.967073	-0.0128862	0.998739	0.0923187	0.994752	0.105205	0.819829
Vitvi02g00143	10.1.2	cell wall.precursor synthesis.UGE	UDP-D-glucose/UDP-D-galactose 4-epimerase 2 | Chr4:12431416-12433666 FORWARD LENGTH=350 | 201606	-0.426881	0.99976	-0.111029	0.991914	-0.157693	0.999987	0.123232	0.999318	-0.547308	0.99976	0.226426	0.999249	-2.67438	2.72354e-07	-2.5598	1.34464e-07	-2.25174	5.35782e-07	-0.120935	0.999363	-0.0245153	0.994325	0.0964194	0.998179	-0.235524	0.586308	-0.447157	0.999984	-0.211634	0.822535	-0.436787	0.999925	-0.293703	0.999851	0.143084	0.967073	0.435016	0.998739	-0.550352	0.996927	-0.985368	0.514836
Vitvi02g00145	10.1.2	cell wall.precursor synthesis.UGE	UDP-D-glucose/UDP-D-galactose 4-epimerase 5 | Chr4:6716083-6718472 REVERSE LENGTH=351 | 201606	-0.11702	0.99976	-0.179023	0.993908	-0.1216	0.999987	0.0516888	0.999318	-0.0632332	0.99976	-0.0299666	0.999249	-1.6232	9.2586e-08	-1.24567	4.73148e-06	-1.35563	1.52249e-06	-0.0561867	0.999363	-0.178782	0.916281	-0.122596	0.85805	-0.433709	0.220433	-0.446348	0.999984	-0.0126385	0.98601	0.00581683	0.999925	-0.174202	0.999851	-0.180019	0.97998	-0.318787	0.998739	-0.364692	0.994752	-0.045905	0.967165
Vitvi02g00390	10.1.2	cell wall.precursor synthesis.UGE	UDP-D-glucose/UDP-D-galactose 4-epimerase 3 | Chr1:23427868-23429384 REVERSE LENGTH=304 | 201606	0.0590628	0.99976	-0.2064	0.87893	-0.317766	0.999987	-0.412278	0.999318	-0.168359	0.99976	0.575649	0.999249	-1.78947	4.65817e-07	-2.05531	1.08687e-07	-2.41253	3.39232e-08	0.0708736	0.999363	0.0447284	0.994325	-0.0261452	0.957671	0.336718	0.241818	0.667793	0.999984	0.331075	0.639983	0.336336	0.999925	0.421558	0.999851	0.0852212	0.967073	0.0927988	0.998739	-0.320134	0.998744	-0.412933	0.718363
Vitvi14g01178	10.1.20	cell wall.precursor synthesis.phosphomannose isomerase	Mannose-6-phosphate isomerase%2C type I | Chr1:25042324-25043987 FORWARD LENGTH=342 | 201606	0.018995	0.99976	-0.0913543	0.871913	0.439777	0.999987	-0.389871	0.999318	-0.0637858	0.99976	0.25757	0.999249	-0.703454	0.0171869	-1.06154	0.000928902	-1.23923	0.000492776	0.0974517	0.999363	0.453535	0.838603	0.356083	0.904117	0.455542	0.0830879	0.989314	0.999984	0.533772	0.369549	0.207801	0.999925	0.0327524	0.999851	-0.175049	0.995486	0.129456	0.998739	0.341872	0.99638	0.212416	0.862876
Vitvi15g01178	10.1.21	cell wall.precursor synthesis.phosphomannomutase	phosphomannomutase | Chr2:18855876-18857753 FORWARD LENGTH=246 | 201606	-0.0265595	0.99976	0.115902	0.836078	0.106436	0.999987	-0.403834	0.999318	-0.14996	0.99976	0.456948	0.999249	0.140846	0.625031	-0.0799956	0.78836	-0.277304	0.34619	0.247211	0.999363	0.27419	0.896125	0.0269787	0.886636	0.468053	0.140608	0.692339	0.999984	0.224287	0.694931	0.10475	0.999925	0.141194	0.999851	0.0364447	0.991679	0.214179	0.998739	-0.168442	0.998744	-0.382621	0.686863
Vitvi03g01097	10.1.3	cell wall.precursor synthesis.AXS	UDP-D-apiose/UDP-D-xylose synthase 1 | Chr2:11864684-11866843 REVERSE LENGTH=389 | 201606	-0.00998009	0.99976	0.0532927	0.997554	0.251492	0.999987	-0.0382038	0.999318	0.0609056	0.99976	0.0546909	0.999249	-0.065416	0.769115	-0.0728607	0.738402	0.0299655	0.895803	0.168063	0.999363	0.343065	0.838603	0.175003	0.977334	0.175508	0.487012	0.247684	0.999984	0.0721763	0.878903	0.10479	0.999925	0.0815929	0.999851	-0.0231972	0.995486	0.0763983	0.998739	0.154789	0.998744	0.0783909	0.932572
Vitvi06g01389	10.1.3	cell wall.precursor synthesis.AXS	UDP-D-apiose/UDP-D-xylose synthase 1 | Chr2:11864684-11866843 REVERSE LENGTH=389 | 201606	-0.036882	0.99976	0.0943737	0.706033	0.414428	0.999987	-0.5978	0.999318	-0.195983	0.99976	0.194055	0.999249	-0.833815	0.000291422	-0.985069	3.92257e-05	-1.10188	9.06595e-06	0.081803	0.999363	0.331731	0.838603	0.249928	0.947847	0.233056	0.0883807	0.599792	0.999984	0.366736	0.308038	-0.0494527	0.999925	-0.119578	0.999851	-0.0701256	0.991679	-0.16876	0.998739	-0.192063	0.998744	-0.023303	0.982943
Vitvi11g01055	10.1.30.1	cell wall.precursor synthesis.sugar kinases.galacturonic acid kinase	cysteine-rich RECEPTOR-like kinase | Chr4:12129485-12133157 FORWARD LENGTH=1043 | 201606	-0.015822	0.99976	-0.0819409	0.981372	0.188192	0.999987	-0.0803774	0.999318	0.0808923	0.99976	0.23854	0.999249	-0.430441	0.0369254	-0.85197	0.000246739	-0.489896	0.0224813	-0.0660305	0.999363	0.136936	0.926781	0.202966	0.891129	0.355498	0.606745	0.196391	0.999984	-0.159108	0.721722	8.84843e-05	0.999925	-0.0670784	0.999851	-0.0671669	0.995486	0.194229	0.998739	-0.122527	0.998744	-0.316755	0.649574
Vitvi14g01675	10.1.30.3	cell wall.precursor synthesis.sugar kinases.glucuronic acid kinase	glucuronokinase G | Chr3:239370-241198 FORWARD LENGTH=378 | 201606	0.0916274	0.99976	-0.156084	0.979918	-0.147612	0.999987	-0.139045	0.999318	-0.296284	0.99976	0.387011	0.999249	-1.95264	1.95301e-07	-2.1175	4.86663e-08	-2.1269	8.85609e-08	-0.0646881	0.999363	0.0132286	0.994325	0.0779167	0.998179	0.100173	0.777542	0.187491	0.999984	0.0873181	0.912938	0.183024	0.999925	0.252468	0.999851	0.0694447	0.967073	0.257411	0.998739	-0.338566	0.998744	-0.595977	0.593657
Vitvi01g00061	10.1.4	cell wall.precursor synthesis.UGD	UDP-glucose 6-dehydrogenase family protein | Chr5:5027872-5029314 REVERSE LENGTH=480 | 201606	0.206352	0.99976	0.158966	0.823593	0.64165	0.999987	-0.475221	0.999318	-0.141804	0.99976	0.158229	0.999249	-0.435171	0.153676	-1.07935	0.00104801	-0.55054	0.0749357	-0.0223176	0.999363	0.30544	0.889359	0.327758	0.85805	0.621866	0.399743	0.42081	0.999984	-0.201056	0.742703	0.0250683	0.999925	-0.129858	0.999851	-0.154926	0.993737	0.288448	0.998739	-0.21264	0.998744	-0.501088	0.615675
Vitvi17g00682	10.1.4	cell wall.precursor synthesis.UGD	UDP-glucose 6-dehydrogenase family protein | Chr5:5027872-5029314 REVERSE LENGTH=480 | 201606	-0.0664702	0.99976	-0.210773	0.979918	0.151269	0.999987	-0.0916279	0.999318	-0.136353	0.99976	0.0877406	0.999249	-0.863501	0.000170929	-0.76071	0.000428225	-0.891558	0.000135648	-0.0570483	0.999363	0.0551018	0.985532	0.11215	0.987996	-0.159839	0.856567	0.0831584	0.999984	0.242998	0.551585	0.0872542	0.999925	-0.162638	0.999851	-0.249892	0.977862	-0.115114	0.998739	-0.0962101	0.994752	0.0189037	0.988203
Vitvi06g00435	10.1.5	cell wall.precursor synthesis.UXS	UDP-XYL synthase 6 | Chr2:12336469-12338642 REVERSE LENGTH=343 | 201606	0.237419	0.99976	-0.0338581	0.823593	0.54402	0.999987	-0.262812	0.999318	-0.150521	0.99976	0.0239137	0.999249	0.0067855	0.971783	-0.45324	0.0111468	-0.132461	0.451568	-0.166936	0.999363	0.0299952	0.994325	0.196932	0.881968	0.293089	0.569923	0.169242	0.999984	-0.123847	0.719753	0.10434	0.999925	-0.276606	0.999851	-0.380947	0.967073	0.180797	0.998739	-0.117484	0.994752	-0.298281	0.603783
Vitvi07g00325	10.1.5	cell wall.precursor synthesis.UXS	NAD(P)-binding Rossmann-fold superfamily protein | Chr3:23232539-23235353 FORWARD LENGTH=445 | 201606	-0.113584	0.99976	0.0255748	0.706033	0.118643	0.999987	-0.33091	0.999318	-0.208669	0.99976	-0.075807	0.999249	-2.64332	7.75383e-16	-2.5275	1.58097e-15	-2.7258	4.42934e-16	0.0605228	0.999363	0.132962	0.896125	0.0724388	0.998179	-0.0552998	0.299065	0.21544	0.999984	0.27074	0.2338	-0.0786361	0.999925	-0.0992655	0.999851	-0.0206294	0.985159	-0.177541	0.998739	-0.0396624	0.998744	0.137879	0.753903
Vitvi08g01098	10.1.5	cell wall.precursor synthesis.UXS	UDP-glucuronic acid decarboxylase 1 | Chr3:19841635-19843520 FORWARD LENGTH=354 | 201606	-0.0884508	0.99976	-0.0517247	0.823593	0.101742	0.999987	-0.257981	0.999318	-0.314201	0.99976	0.198765	0.999249	-0.67465	0.000297729	-0.93183	5.36234e-06	-0.738871	0.000119051	0.0375624	0.999363	0.150125	0.902041	0.112563	0.881968	0.294743	0.449194	0.214346	0.999984	-0.0803967	0.824074	0.000836264	0.999925	-0.0400675	0.999851	-0.0409037	0.995486	0.350963	0.998739	-0.2424	0.998744	-0.593363	0.315528
Vitvi13g01966	10.1.5	cell wall.precursor synthesis.UXS	UDP-XYL synthase 5 | Chr3:17089268-17091611 REVERSE LENGTH=341 | 201606	0.0234888	0.99976	-0.171322	0.894545	0.000843563	0.999987	-0.146511	0.999318	0.012254	0.99976	0.178422	0.999249	-2.68434	8.09268e-16	-3.00108	2.01301e-16	-2.71164	7.18185e-16	-0.139346	0.999363	-0.0112336	0.994325	0.128112	0.917324	0.177399	0.960906	0.0160703	0.999984	-0.161329	0.50095	0.0554655	0.999925	0.0114117	0.999851	-0.0440538	0.995486	0.0186335	0.998739	-0.308863	0.998744	-0.327496	0.447114
Vitvi02g01826	10.1.6	cell wall.precursor synthesis.GAE	UDP-D-glucuronate 4-epimerase 3 | Chr4:38702-39994 REVERSE LENGTH=430 | 201606	-0.111611	0.99976	0.0350786	0.864904	0.15686	0.999987	-0.347698	0.999318	-0.432634	0.99976	0.505201	0.999249	-2.73315	1.26887e-12	-2.63366	8.77084e-13	-3.13497	5.66752e-13	-0.0633829	0.999363	0.0158455	0.994325	0.0792284	0.993661	-0.162876	0.338022	0.417662	0.999984	0.580538	0.20926	-0.210072	0.999925	-0.252625	0.999851	-0.0425527	0.967073	-0.077941	0.998739	-0.435237	0.998744	-0.357296	0.66279
Vitvi04g02147	10.1.7	cell wall.precursor synthesis.GMD	NAD(P)-binding Rossmann-fold superfamily protein | Chr3:19007232-19008353 REVERSE LENGTH=373 | 201606	-0.0157774	0.99976	-0.0427968	0.828114	0.466367	0.999987	-0.316874	0.999318	-0.157274	0.99976	0.218704	0.999249	-1.74795	2.41605e-09	-1.92782	4.94453e-10	-1.69652	8.02039e-09	0.0615663	0.999363	0.422778	0.838603	0.361212	0.947373	0.241437	0.285974	0.37135	0.999984	0.129913	0.76918	0.0885857	0.999925	-0.0593659	0.999851	-0.147952	0.995486	0.081837	0.998739	-0.164228	0.994752	-0.246065	0.734331
Vitvi11g00809	10.1.8	cell wall.precursor synthesis.GER	NAD(P)-binding Rossmann-fold superfamily protein | Chr1:6154478-6155440 REVERSE LENGTH=320 | 201606	-0.225582	0.99976	0.0345898	0.843497	0.132645	0.999987	-0.303302	0.999318	-0.134772	0.99976	0.032383	0.999249	0.55022	0.015539	0.504434	0.0279303	0.731196	0.00246085	0.282233	0.999363	0.486635	0.838603	0.204402	0.904117	0.328019	0.39163	0.305659	0.999984	-0.0223602	0.971755	0.022061	0.999925	0.128408	0.999851	0.106347	0.991679	0.159489	0.998739	-0.0300265	0.998744	-0.189516	0.8013
Vitvi03g01138	10.1.9	cell wall.precursor synthesis.MUR4	NAD(P)-binding Rossmann-fold superfamily protein | Chr1:10855496-10857970 FORWARD LENGTH=419 | 201606	-0.00485879	0.99976	0.0283464	0.997554	-0.0374794	0.999987	0.0278027	0.999318	0.0758795	0.99976	-0.0983009	0.999249	-0.00385244	0.982723	0.0647881	0.68863	-0.0248393	0.88386	-0.0797636	0.999363	-0.120165	0.923047	-0.0404015	0.964627	-0.148404	0.734863	-0.0991783	0.999984	0.0492259	0.890093	-0.112969	0.999925	-0.0875446	0.999851	0.0254242	0.991679	-0.196481	0.998739	0.0269253	0.998744	0.223406	0.662913
Vitvi10g01066	10.1.9	cell wall.precursor synthesis.MUR4	NAD(P)-binding Rossmann-fold superfamily protein | Chr1:10855496-10857970 FORWARD LENGTH=419 | 201606	-0.0445165	0.99976	-0.0749162	0.735275	0.154367	0.999987	-0.519468	0.999318	-0.249852	0.99976	0.0298771	0.999249	-0.472739	0.0373019	-0.83387	0.000498756	-0.780849	0.00143204	-0.304563	0.999363	-0.0279326	0.994325	0.27663	0.998179	0.056569	0.480274	0.280178	0.999984	0.223609	0.61968	-0.274163	0.999925	-0.226816	0.999851	0.0473467	0.967073	-0.213048	0.998739	-0.269167	0.998744	-0.0561198	0.961764
Vitvi09g00442	10.2	cell wall.cellulose synthesis	mannosyltransferase family protein | Chr5:7337486-7339595 REVERSE LENGTH=435 | 201606	-0.203748	0.99976	0.0682127	0.991691	-0.00945011	0.999987	0.0552249	0.999318	-0.13777	0.99976	-0.00138889	0.999249	-0.570803	0.00862702	-0.263254	0.190097	-0.516831	0.0134712	0.065501	0.999363	-0.0435755	0.992558	-0.109076	0.947847	-0.242049	0.822728	-0.0975475	0.999984	0.144501	0.729192	-0.206459	0.999925	-0.237873	0.999851	-0.0314137	0.967073	-0.0490543	0.998739	-0.0409337	0.998744	0.00812056	0.995737
Vitvi10g02284	10.2.1	cell wall.cellulose synthesis.cellulose synthase	cellulose synthase like E1 | Chr1:20876752-20879414 FORWARD LENGTH=729 | 201606	-0.0852088	0.99976	-0.159448	0.972604	-0.0228567	0.999987	0.2589	0.999318	0.73948	0.99976	0.445803	0.999249	-3.37863	1.5705e-08	-3.32012	2.35501e-08	-2.52397	7.43281e-07	0.135002	0.999363	0.469011	0.838603	0.334009	0.998179	0.0764882	0.694532	-0.385652	0.999984	-0.46214	0.659415	0.209242	0.999925	0.406659	0.999851	0.197417	0.967073	-0.404092	0.998739	-0.572555	0.994752	-0.168463	0.932552
Vitvi10g02279	10.2.1	cell wall.cellulose synthesis.cellulose synthase	cellulose synthase like E1 | Chr1:20876752-20879414 FORWARD LENGTH=729 | 201606	0.0534833	0.99976	-0.121854	0.954989	-0.0872109	0.999987	0.143555	0.999318	0.00397238	0.99976	-0.042664	0.999249	1.14231	1.79334e-05	1.4167	1.02246e-06	1.89985	1.48642e-08	0.166536	0.999363	0.494237	0.838603	0.327701	0.998179	-0.107861	0.399743	-0.263305	0.999984	-0.155444	0.670216	0.341873	0.999925	0.634931	0.999851	0.293058	0.967073	0.0317213	0.998739	-0.0770866	0.994752	-0.108808	0.880331
Vitvi10g02276	10.2.1	cell wall.cellulose synthesis.cellulose synthase	cellulose synthase like E1 | Chr1:20876752-20879414 FORWARD LENGTH=729 | 201606	0.0497355	0.99976	-0.086882	0.958163	-0.11077	0.999987	0.239785	0.999318	0.0742498	0.99976	0.17144	0.999249	-3.74524	4.28679e-13	-3.37776	6.69003e-13	-3.43665	1.85762e-12	0.177937	0.999363	0.280493	0.838603	0.102556	0.998179	-0.189545	0.97741	-0.0280947	0.999984	0.16145	0.814319	0.314554	0.999925	0.440998	0.999851	0.126444	0.967073	-0.0240099	0.998739	0.0402507	0.994752	0.0642606	0.967165
Vitvi07g02943	10.2.1	cell wall.cellulose synthesis.cellulose synthase	Cellulose-synthase-like C6 | Chr3:2336121-2338942 REVERSE LENGTH=682 | 201606	0.00423556	0.99976	-0.255143	0.735275	0.253121	0.999987	-0.547865	0.999318	0.111565	0.99976	0.114968	0.999249	-0.555293	0.0150863	-1.1105	4.29877e-05	-0.61072	0.00998368	-0.0602678	0.999363	0.145774	0.927615	0.206042	0.85805	0.494942	0.636679	0.2012	0.999984	-0.293742	0.53018	0.199111	0.999925	-0.103112	0.999851	-0.302222	0.991679	-0.164488	0.998739	-0.461633	0.994752	-0.297145	0.716687
Vitvi02g01355	10.2.1	cell wall.cellulose synthesis.cellulose synthase	cellulose synthase like G3 | Chr4:12456491-12460498 FORWARD LENGTH=751 | 201606	-0.695671	0.99976	-0.370535	0.735562	-0.36017	0.999987	-1.54555	0.999318	0.00885134	0.99976	1.02674	0.999249	1.62511	0.0423145	0.550536	0.566317	-0.702667	0.481333	0.288385	0.999363	-0.156881	0.994325	-0.445266	0.85805	1.36296	0.126293	2.17089	0.999984	0.807937	0.66452	-0.0367514	0.999925	-0.492383	0.999851	-0.455631	0.991679	-0.191446	0.998739	-0.401393	0.998744	-0.209947	0.958438
Vitvi14g01815	10.2.1	cell wall.cellulose synthesis.cellulose synthase	Glycosyl transferase family 2 protein | Chr2:10471558-10473984 REVERSE LENGTH=690 | 201606	0.945378	0.99976	-0.180588	0.728432	1.65055	0.999987	-1.7842	0.999318	0.104372	0.99976	0.85838	0.999249	6.51741	0.000561807	4.69541	0.00988811	4.72927	0.0137691	-0.573757	0.999363	0.378017	0.994325	0.951774	0.878521	1.24825	0.133209	2.16616	0.999984	0.917914	0.61675	0.552208	0.999925	-0.327159	0.999851	-0.879367	0.995486	-0.640322	0.998739	-0.476416	0.998744	0.163906	0.967837
Vitvi00g02116	10.2.1	cell wall.cellulose synthesis.cellulose synthase	cellulose synthase like E1 | Chr1:20876752-20879414 FORWARD LENGTH=729 | 201606	0.0244039	0.99976	0.111962	0.973692	0.173337	0.999987	0.112183	0.999318	0.212683	0.99976	-0.120742	0.999249	4.02435	7.93614e-08	4.06928	4.29125e-08	4.60987	9.97397e-09	-0.128472	0.999363	0.241039	0.984659	0.36951	0.987996	-0.173405	0.369463	-0.344483	0.999984	-0.171078	0.704291	-0.21603	0.999925	0.0921055	0.999851	0.308135	0.995486	-0.273905	0.998739	-0.111558	0.998744	0.162347	0.844864
Vitvi10g02386	10.2.1	cell wall.cellulose synthesis.cellulose synthase	cellulose synthase like E1 | Chr1:20876752-20879414 FORWARD LENGTH=729 | 201606	-0.146981	0.99976	0.185386	0.733159	-0.313711	0.999987	0.305246	0.999318	0.165992	0.99976	-0.0324334	0.999249	2.9944	2.24642e-15	3.28944	4.04042e-16	3.21213	3.99286e-16	0.0129086	0.999363	-0.117321	0.931903	-0.13023	0.85805	-0.282126	0.141117	-0.335053	0.999984	-0.0529272	0.862905	-0.319459	0.999925	0.0494086	0.999851	0.368868	0.995486	-0.142872	0.998739	0.0026259	0.994752	0.145498	0.761136
Vitvi02g01341	10.2.1	cell wall.cellulose synthesis.cellulose synthase	cellulose synthase like G3 | Chr4:12456491-12460498 FORWARD LENGTH=751 | 201606	-0.404896	0.99976	-0.641093	0.971945	-0.291754	0.999987	0.219806	0.999318	0.531937	0.99976	-0.741372	0.999249	5.70568	2.82223e-06	5.12124	1.18036e-06	6.09051	5.99405e-08	-0.722191	0.999363	-0.605767	0.956952	0.116424	0.998179	-0.137749	0.13774	-0.990592	0.999984	-0.852843	0.233896	-0.485994	0.999925	-0.718908	0.999851	-0.232915	0.991679	-0.449881	0.998739	-0.0294143	0.998744	0.420466	0.762514
Vitvi02g01344	10.2.1	cell wall.cellulose synthesis.cellulose synthase	cellulose synthase like G3 | Chr4:12458091-12460498 FORWARD LENGTH=537 | 201606	-0.0522206	0.99976	-0.819469	0.958984	0.166321	0.999987	0.193977	0.999318	0.324495	0.99976	-0.115245	0.999249	2.96016	1.65346e-06	2.2499	7.19386e-06	2.75567	1.42009e-06	-0.654198	0.999363	-0.172585	0.987729	0.481613	0.998179	0.0560683	0.963325	0.0319103	0.999984	-0.024158	0.976396	0.11305	0.999925	-0.391127	0.999851	-0.504177	0.986806	-0.0744499	0.998739	0.341132	0.994752	0.415582	0.645948
Vitvi02g01348	10.2.1	cell wall.cellulose synthesis.cellulose synthase	cellulose synthase like G3 | Chr4:12458091-12460498 FORWARD LENGTH=537 | 201606	1.48741	0.99976	-0.0779569	0.971945	-0.0260533	0.999987	-0.198696	0.999318	0.143154	0.99976	-0.199103	0.999249	8.2019	5.27934e-08	8.06665	6.82452e-08	8.34064	4.13852e-08	-0.0107323	0.999363	0.132361	0.994325	0.143094	0.998179	0.124509	0.998474	-0.00638447	0.999984	-0.130893	0.867175	1.55464	0.999925	1.64583	0.999851	0.09119	0.967073	-0.217341	0.998739	-0.00597736	0.998744	0.211364	0.877539
Vitvi02g01353	10.2.1	cell wall.cellulose synthesis.cellulose synthase	cellulose synthase like G3 | Chr4:12458091-12460498 FORWARD LENGTH=537 | 201606	-0.0053852	0.99976	0.733353	0.99984	0.500649	0.999987	-0.008399	0.999318	0.602996	0.99976	-0.457557	0.999249	0.892236	0.380406	1.31348	0.19655	2.18528	0.0755549	0.239539	0.999363	1.38373	0.884953	1.14419	0.998179	-0.181701	0.968194	0.0906867	0.999984	0.272388	0.888221	-0.4992	0.999925	0.877698	0.999851	1.3769	0.985159	-0.793096	0.998739	0.539845	0.994752	1.33294	0.636184
Vitvi02g00790	10.2.1	cell wall.cellulose synthesis.cellulose synthase	cellulose-synthase like D2 | Chr5:5561679-5565290 FORWARD LENGTH=1145 | 201606	-0.113964	0.99976	-0.371755	0.989287	0.384291	0.999987	0.181088	0.999318	0.00568415	0.99976	-0.593785	0.999249	-3.91883	3.36407e-08	-4.0596	1.03479e-08	-3.60828	3.52797e-08	-0.157618	0.999363	-0.0184693	0.994325	0.139149	0.998179	-0.0168509	0.792043	-0.329019	0.999984	-0.312168	0.813135	0.100173	0.999925	-0.516724	0.999851	-0.616897	0.967073	0.158553	0.998739	0.445854	0.994752	0.287301	0.923615
Vitvi03g00274	10.2.1	cell wall.cellulose synthesis.cellulose synthase	Cellulose synthase family protein | Chr5:1530401-1535090 REVERSE LENGTH=1065 | 201606	-0.0135924	0.99976	0.196026	0.828114	0.303349	0.999987	-0.404265	0.999318	-0.154422	0.99976	0.256054	0.999249	0.851105	0.00313645	0.404216	0.13608	0.686066	0.0144073	0.231443	0.999363	0.178452	0.933577	-0.0529907	0.85805	0.678332	0.4497	0.343492	0.999984	-0.33484	0.499196	0.0218243	0.999925	-0.138489	0.999851	-0.160314	0.991679	0.428488	0.998739	-0.316828	0.996927	-0.745316	0.414773
Vitvi04g00465	10.2.1	cell wall.cellulose synthesis.cellulose synthase	Cellulose synthase family protein | Chr5:1530401-1535090 REVERSE LENGTH=1065 | 201606	-0.0760724	0.99976	-0.0590508	0.759884	0.354166	0.999987	-0.412833	0.999318	-0.215567	0.99976	0.204007	0.999249	-0.789006	0.00131367	-0.924003	0.000242533	-0.519355	0.0261132	0.248825	0.999363	0.355986	0.838603	0.107161	0.881968	0.383822	0.848998	0.0863356	0.999984	-0.297486	0.464788	0.231803	0.999925	-0.0742521	0.999851	-0.306055	0.995486	0.186556	0.998739	-0.530505	0.994752	-0.717061	0.34165
Vitvi04g00735	10.2.1	cell wall.cellulose synthesis.cellulose synthase	Cellulose-synthase-like C5 | Chr4:15309889-15312336 REVERSE LENGTH=692 | 201606	0.00527989	0.99976	0.245481	0.706033	-0.343461	0.999987	-1.07556	0.999318	-0.560909	0.99976	0.851918	0.999249	0.285901	0.490944	-0.143237	0.761842	-1.09284	0.0349205	0.38679	0.999363	0.23872	0.950324	-0.148071	0.85805	0.815928	0.0696136	1.61746	0.999984	0.801529	0.382442	0.146589	0.999925	0.58746	0.999851	0.440871	0.967073	0.301276	0.998739	-0.310021	0.994752	-0.611297	0.712937
Vitvi05g00672	10.2.1	cell wall.cellulose synthesis.cellulose synthase	cellulose synthase like G1 | Chr4:12466391-12469760 FORWARD LENGTH=760 | 201606	-0.318242	0.99976	-0.0670421	0.971945	-0.266322	0.999987	0.101907	0.999318	0.181628	0.99976	-0.0985283	0.999249	-0.752891	0.000261201	-0.19307	0.300955	0.152023	0.421823	0.251208	0.999363	0.269986	0.839576	0.018778	0.886636	-0.308613	0.0683029	-0.634928	0.999984	-0.326315	0.316613	8.3768e-06	0.99996	0.218066	0.999851	0.218058	0.967073	-0.388334	0.998739	-0.434493	0.994752	-0.0461584	0.958894
Vitvi05g00675	10.2.1	cell wall.cellulose synthesis.cellulose synthase	cellulose synthase like G1 | Chr4:12466391-12469760 FORWARD LENGTH=760 | 201606	-0.156108	0.99976	-0.173575	0.981372	-0.674719	0.999987	0.108229	0.999318	0.322051	0.99976	-0.135275	0.999249	1.8467	2.1084e-06	1.83881	2.20141e-06	2.25449	5.71832e-08	-0.0368466	0.999363	-0.242513	0.926179	-0.205666	0.998179	-0.0289526	0.167483	-0.650301	0.999984	-0.621348	0.225307	-0.0193791	0.999925	0.276098	0.999851	0.295477	0.977862	-0.242775	0.998739	-0.406797	0.994752	-0.164022	0.885287
Vitvi05g00676	10.2.1	cell wall.cellulose synthesis.cellulose synthase	cellulose synthase like G2 | Chr4:12463423-12465471 FORWARD LENGTH=530 | 201606	-0.0934251	0.99976	0.0760683	0.752028	-0.217683	0.999987	0.233177	0.999318	0.128409	0.99976	-0.0806315	0.999249	0.747556	1.00683e-06	1.07763	2.02038e-09	1.26831	1.09968e-10	0.257602	0.999363	0.192536	0.838603	-0.0650664	0.998179	-0.0724763	0.111208	-0.328214	0.999984	-0.255737	0.235146	0.088109	0.999925	0.316794	0.999851	0.228685	0.967073	0.0322918	0.998739	-0.0144051	0.994752	-0.0466969	0.931718
Vitvi05g00681	10.2.1	cell wall.cellulose synthesis.cellulose synthase	cysteine-rich RECEPTOR-like kinase | Chr4:12129485-12133157 FORWARD LENGTH=1043 | 201606	0.197171	0.99976	-0.578982	0.997554	0.662743	0.999987	0.311969	0.999318	-0.443101	0.99976	-0.791473	0.999249	-7.83179	3.08691e-07	-7.18294	9.14098e-08	-7.10238	6.60637e-07	-0.156348	0.999363	0.413314	0.838603	0.569662	0.998179	-0.805196	0.931882	-0.316094	0.999984	0.489103	0.883461	0.619805	0.999925	-0.052258	0.999851	-0.672063	0.995486	-0.0501262	0.998739	0.787349	0.994752	0.837475	0.900419
Vitvi06g01398	10.2.1	cell wall.cellulose synthesis.cellulose synthase	cellulose synthase-like A02 | Chr5:7555379-7559866 REVERSE LENGTH=534 | 201606	0.216498	0.99976	0.280611	0.735562	0.988289	0.999987	-0.800246	0.999318	-0.325665	0.99976	0.817439	0.999249	-0.410213	0.249397	-0.443652	0.2523	-0.575158	0.168473	0.541675	0.999363	0.789041	0.838603	0.247366	0.904117	0.575114	0.148015	0.953986	0.999984	0.378872	0.639658	0.477562	0.999925	0.0172503	0.999851	-0.460312	0.995486	0.100534	0.998739	-0.663698	0.994752	-0.764232	0.557314
Vitvi07g00513	10.2.1	cell wall.cellulose synthesis.cellulose synthase	Cellulose synthase family protein | Chr5:1530401-1535090 REVERSE LENGTH=1065 | 201606	0.354574	0.99976	0.300016	0.99984	0.0182358	0.999987	0.00585107	0.999318	-0.0910076	0.99976	0.35414	0.999249	2.59617	1.08297e-08	2.64315	7.81237e-09	2.41409	1.13449e-08	-0.00458506	0.999363	-0.25474	0.927963	-0.250155	0.998179	-0.0515711	0.888446	-0.0726637	0.999984	-0.0210926	0.975891	0.0499726	0.999925	0.0815978	0.999851	0.0316252	0.995486	0.0452876	0.998739	-0.420952	0.998744	-0.46624	0.557314
Vitvi07g00665	10.2.1	cell wall.cellulose synthesis.cellulose synthase	cellulose synthase A4 | Chr5:17714713-17719564 FORWARD LENGTH=1078 | 201606	-0.725722	0.99976	-0.90874	0.943198	0.196866	0.999987	-0.217989	0.999318	-0.336304	0.99976	0.259799	0.999249	5.82841	1.44584e-07	5.37545	3.08826e-07	5.26158	3.84218e-07	-0.234941	0.999363	-0.165379	0.994325	0.0695617	0.977562	0.218019	0.363878	0.401448	0.999984	0.183429	0.737644	-0.0519228	0.999925	-1.08797	0.999851	-1.03604	0.975185	0.336333	0.998739	-0.07634	0.994752	-0.412673	0.645948
Vitvi08g01523	10.2.1	cell wall.cellulose synthesis.cellulose synthase	Nucleotide-diphospho-sugar transferases superfamily protein | Chr5:985910-990087 REVERSE LENGTH=533 | 201606	-0.606785	0.99976	0.25051	0.752028	0.588763	0.999987	-1.05148	0.999318	-0.68806	0.99976	0.782991	0.999249	2.09808	0.00222636	1.85044	0.0163555	1.80649	0.0411219	0.625942	0.999363	1.24923	0.844923	0.623286	0.890366	0.873581	0.114949	1.54082	0.999984	0.667241	0.550828	-0.231353	0.999925	0.05368	0.999851	0.285033	0.995486	0.510157	0.998739	-0.293654	0.998744	-0.80381	0.680261
Vitvi08g01897	10.2.1	cell wall.cellulose synthesis.cellulose synthase	Cellulose synthase family protein | Chr5:1530401-1535090 REVERSE LENGTH=1065 | 201606	-0.354292	0.99976	-0.487617	0.936195	-0.296459	0.999987	-0.341527	0.999318	0.251521	0.99976	0.00424878	0.999249	2.14667	0.000446339	1.15532	0.0394873	1.66093	0.00116999	-0.363424	0.999363	-0.662359	0.888963	-0.298935	0.904117	0.62792	0.798999	-0.176619	0.999984	-0.80454	0.249215	-0.230099	0.999925	-0.720192	0.999851	-0.490093	0.967073	0.0348723	0.998739	-0.522395	0.994752	-0.557267	0.641422
Vitvi09g01302	10.2.1	cell wall.cellulose synthesis.cellulose synthase	Cellulose-synthase-like C5 | Chr4:15309889-15312336 REVERSE LENGTH=692 | 201606	-0.0488543	0.99976	0.935031	0.8873	1.59258	0.999987	-0.737364	0.999318	-0.658452	0.99976	-0.0606921	0.999249	1.38687	0.0592402	2.14525	0.0198558	2.77239	0.0105	1.11499	0.999363	2.0461	0.838603	0.931111	0.998179	0.356609	0.533395	0.660577	0.999984	0.303969	0.822927	0.131106	0.999925	0.40467	0.999851	0.273565	0.99287	0.277697	0.998739	-0.0160946	0.998744	-0.293792	0.924042
Vitvi10g00613	10.2.1	cell wall.cellulose synthesis.cellulose synthase	cellulose synthase family protein | Chr4:10312846-10316719 REVERSE LENGTH=985 | 201606	0.682459	0.99976	-0.0179221	0.977538	-0.228384	0.999987	-0.105695	0.999318	-0.245054	0.99976	0.126474	0.999249	2.92534	5.01497e-07	2.28323	2.08684e-06	1.5959	4.6711e-05	-0.620658	0.999363	-1.08748	0.838603	-0.466826	0.998179	0.0214564	0.583131	0.241956	0.999984	0.2205	0.652854	0.0797224	0.999925	-0.176642	0.999851	-0.256364	0.995486	0.160815	0.998739	0.0097864	0.998744	-0.151029	0.877724
Vitvi11g00726	10.2.1	cell wall.cellulose synthesis.cellulose synthase	Cellulose synthase family protein | Chr5:5736859-5741407 REVERSE LENGTH=1026 | 201606	0.0445244	0.99976	-0.386131	0.979918	1.00186	0.999987	-0.0852507	0.999318	-0.208427	0.99976	0.167869	0.999249	5.27566	2.31123e-09	4.8463	3.09182e-09	5.19265	3.39566e-09	-0.379775	0.999363	0.135349	0.994325	0.515124	0.998179	0.0495763	0.554263	0.218354	0.999984	0.168777	0.686618	0.0508801	0.999925	-0.821988	0.999851	-0.872868	0.967073	0.172753	0.998739	-0.0347657	0.994752	-0.207518	0.776933
Vitvi12g02371	10.2.1	cell wall.cellulose synthesis.cellulose synthase	cellulose synthase-like B6 | Chr4:8744333-8747981 REVERSE LENGTH=759 | 201606	-0.149511	0.99976	0.225201	0.99984	0.629845	0.999987	-0.056228	0.999318	-0.029693	0.99976	-0.0747141	0.999249	-0.140365	0.761563	0.228575	0.584351	-0.126742	0.803714	0.00731084	0.999363	0.35681	0.916281	0.349499	0.973268	-0.361629	0.688356	0.343187	0.999984	0.704816	0.3698	-0.367401	0.999925	-0.422546	0.999851	-0.0551449	0.967073	-0.388164	0.998739	0.361673	0.998744	0.749837	0.615675
Vitvi12g02374	10.2.1	cell wall.cellulose synthesis.cellulose synthase	MuDR family transposase | Chr1:23844954-23847206 FORWARD LENGTH=750 | 201606	0.797282	0.99976	0.978685	0.99984	-0.800029	0.999987	-0.00399251	0.999318	0.0630848	0.99976	-0.26997	0.999249	10.9805	3.42193e-13	11.023	2.81515e-13	9.40106	6.11135e-12	-0.0107323	0.999363	-1.69826	0.838603	-1.68752	0.998179	-0.053204	0.681465	-0.118795	0.999984	-0.0655909	0.849859	-0.192135	0.999925	-0.100945	0.999851	0.09119	0.995486	-0.120281	0.998739	0.147183	0.998744	0.267464	0.614528
Vitvi13g01731	10.2.1	cell wall.cellulose synthesis.cellulose synthase	Cellulose synthase family protein | Chr5:1530401-1535090 REVERSE LENGTH=1065 | 201606	0.0292439	0.99976	0.136257	0.798419	0.583243	0.999987	-0.499232	0.999318	-0.253928	0.99976	0.447693	0.999249	-0.240544	0.440706	-0.786623	0.0121023	-0.594891	0.0551769	0.0616809	0.999363	0.0810275	0.988969	0.0193466	0.85805	0.60776	0.379282	0.435375	0.999984	-0.172386	0.778545	-0.0453321	0.999925	-0.472971	0.999851	-0.427639	0.967073	0.362457	0.998739	-0.51155	0.994752	-0.874006	0.408747
Vitvi16g00137	10.2.1	cell wall.cellulose synthesis.cellulose synthase	cellulose synthase-like D3 | Chr3:687873-691629 FORWARD LENGTH=1145 | 201606	-0.120146	0.99976	-0.0344628	0.993959	0.452187	0.999987	-0.0699392	0.999318	0.128407	0.99976	0.0435258	0.999249	-1.61321	6.20131e-06	-1.96725	4.84027e-07	-1.51317	1.54627e-05	0.0643029	0.999363	0.0853625	0.985247	0.0210596	0.92295	0.418348	0.989057	-0.0146734	0.999984	-0.433022	0.453181	-0.0213803	0.999925	-0.486971	0.999851	-0.46559	0.967073	0.220002	0.998739	-0.128138	0.994752	-0.348141	0.743043
Vitvi18g00008	10.2.1	cell wall.cellulose synthesis.cellulose synthase	cellulose synthase A2 | Chr4:18297078-18301890 FORWARD LENGTH=1084 | 201606	-0.0522587	0.99976	-0.00381864	0.755024	0.800633	0.999987	-0.690999	0.999318	-0.330188	0.99976	0.537231	0.999249	-0.444836	0.230801	-0.997646	0.00952186	-0.526277	0.160448	0.143662	0.999363	0.439285	0.872931	0.295623	0.85805	0.696471	0.390806	0.520725	0.999984	-0.175747	0.823757	0.0952216	0.999925	-0.413607	0.999851	-0.508828	0.967073	0.33566	0.998739	-0.707506	0.994752	-1.04317	0.414773
Vitvi18g00616	10.2.1	cell wall.cellulose synthesis.cellulose synthase	Cellulose-synthase-like C12 | Chr4:4802628-4805114 REVERSE LENGTH=699 | 201606	0.0473015	0.99976	-0.194643	0.984074	0.754204	0.999987	-0.128575	0.999318	0.0935033	0.99976	0.291735	0.999249	-1.92175	1.17095e-05	-2.532	2.83242e-07	-1.51857	0.000198502	-0.273107	0.999363	0.261404	0.919243	0.534512	0.978425	0.337144	0.859951	-0.141771	0.999984	-0.478915	0.522024	-0.0311625	0.999925	-0.445498	0.999851	-0.414336	0.967073	0.115066	0.998739	-0.562081	0.994752	-0.677147	0.5964
Vitvi18g01628	10.2.1	cell wall.cellulose synthesis.cellulose synthase	cellulose synthase 5 | Chr5:3073356-3077974 FORWARD LENGTH=1069 | 201606	0.0624613	0.99976	-0.185324	0.791126	0.706425	0.999987	-0.499485	0.999318	0.0735145	0.99976	0.221901	0.999249	-1.49859	3.15082e-06	-2.30514	6.48963e-09	-1.51502	2.74973e-06	-0.208599	0.999363	-0.0107126	0.994464	0.197886	0.85805	0.59795	0.998187	0.00571729	0.999984	-0.592232	0.255691	0.0391864	0.999925	-0.654676	0.999851	-0.693863	0.967073	0.0249501	0.998739	-0.715669	0.994752	-0.740619	0.434158
Vitvi19g00697	10.2.1	cell wall.cellulose synthesis.cellulose synthase	cellulose synthase like E1 | Chr1:20876752-20879414 FORWARD LENGTH=729 | 201606	-0.0537756	0.99976	-0.228723	0.953817	0.026765	0.999987	-0.695337	0.999318	0.832484	0.99976	-0.421172	0.999249	-5.56607	2.04804e-09	-6.08794	2.12018e-09	-5.81437	9.23021e-09	0.0696436	0.999363	0.376294	0.838603	0.306651	0.998179	0.591517	0.712194	0.624597	0.999984	0.0330798	0.989395	0.244591	0.999925	0.295754	0.999851	0.0511628	0.967073	-0.936304	0.998739	0.350432	0.998744	1.28674	0.686664
Vitvi19g00700	10.2.1	cell wall.cellulose synthesis.cellulose synthase	cellulose synthase like E1 | Chr1:20876752-20879414 FORWARD LENGTH=729 | 201606	-0.0704629	0.99976	-0.128181	0.938966	-0.365513	0.999987	0.184654	0.999318	0.270848	0.99976	-0.11093	0.999249	-1.54405	9.10142e-08	-1.39452	4.63684e-07	-0.990249	6.98321e-05	0.065787	0.999363	0.00374327	0.99834	-0.0620438	0.998179	-0.0837477	0.122175	-0.550063	0.999984	-0.466315	0.214783	0.123505	0.999925	0.298793	0.999851	0.175288	0.967073	-0.169942	0.998739	-0.254479	0.994752	-0.0845365	0.928224
Vitvi14g01357	10.2.2	cell wall.cellulose synthesis.COBRA	COBRA-like extracellular glycosyl-phosphatidyl inositol-anchored protein family | Chr5:5084842-5086545 FORWARD LENGTH=431 | 201606	0.144163	0.99976	-1.38156	0.838766	2.21362	0.999987	-0.913512	0.999318	-1.14321	0.99976	0.546639	0.999249	4.8403	0.000153364	4.35134	0.000457121	4.80901	0.000464383	-0.378551	0.999363	1.84212	0.869776	2.22067	0.998179	0.110409	0.135968	1.87341	0.999984	1.763	0.194841	1.14717	0.999925	-0.227339	0.999851	-1.37451	0.995486	0.340106	0.998739	0.413258	0.994752	0.0731521	0.987483
Vitvi05g00076	10.2.2	cell wall.cellulose synthesis.COBRA	COBRA-like protein-7 precursor | Chr4:9116591-9119138 REVERSE LENGTH=661 | 201606	-0.319692	0.99976	-0.445352	0.989289	0.59148	0.999987	-0.102003	0.999318	0.0695333	0.99976	-0.0347937	0.999249	-1.28701	0.000449001	-1.72955	2.46534e-05	-1.20207	0.00177831	-0.0243621	0.999363	0.464642	0.838603	0.489004	0.954917	0.418179	0.565006	0.379699	0.999984	-0.0384802	0.972794	0.101297	0.999925	-0.44653	0.999851	-0.547828	0.967073	0.246643	0.998739	0.31249	0.994752	0.0658467	0.973718
Vitvi14g01358	10.2.2	cell wall.cellulose synthesis.COBRA	COBRA-like extracellular glycosyl-phosphatidyl inositol-anchored protein family | Chr5:24511466-24513146 REVERSE LENGTH=409 | 201606	-0.156265	0.99976	0.0699156	0.96876	0.310243	0.999987	-0.128625	0.999318	0.0641307	0.99976	0.349731	0.999249	-2.36054	1.13273e-11	-2.19841	3.70051e-11	-1.8842	7.40815e-10	0.234723	0.999363	0.522804	0.838603	0.288081	0.998179	0.0725932	0.917494	0.0464689	0.999984	-0.0261243	0.961698	0.00854208	0.999925	0.0562954	0.999851	0.0477534	0.995486	-0.120163	0.998739	-0.431887	0.998744	-0.311724	0.629682
Vitvi17g00477	10.2.2	cell wall.cellulose synthesis.COBRA	NA	0.356604	0.99976	0.477067	0.99984	0.0972874	0.999987	-0.0353362	0.999318	0.150194	0.99976	-0.137524	0.999249	1.99334	0.000243514	2.24355	0.000100696	1.67996	0.00198074	0.237498	0.999363	0.13863	0.9932	-0.0988689	0.998179	-0.0127077	0.436266	0.452015	0.999984	0.464722	0.457449	0.117036	0.999925	0.397946	0.999851	0.280911	0.985449	-0.198238	0.998739	0.554203	0.998744	0.752441	0.514836
Vitvi17g00479	10.2.2	cell wall.cellulose synthesis.COBRA	COBRA-like extracellular glycosyl-phosphatidyl inositol-anchored protein family | Chr5:5085024-5086545 FORWARD LENGTH=395 | 201606	0.797282	0.99976	0.450364	0.919269	-0.187862	0.999987	0.299832	0.999318	-0.366869	0.99976	0.31719	0.999249	6.66999	2.87956e-09	7.42285	3.3622e-10	4.90045	7.45199e-07	0.517589	0.999363	-1.33174	0.855837	-1.84933	0.986973	-0.235269	0.44344	0.437799	0.999984	0.673067	0.249217	0.864507	0.999925	-0.3466	0.999851	-1.21111	0.995486	0.431433	0.998739	0.420441	0.994752	-0.0109922	0.996277
Vitvi17g00480	10.2.2	cell wall.cellulose synthesis.COBRA	COBRA-like extracellular glycosyl-phosphatidyl inositol-anchored protein family | Chr5:24511466-24513146 REVERSE LENGTH=409 | 201606	-0.0387973	0.99976	0.450167	0.857852	0.968793	0.999987	-0.563431	0.999318	-0.684715	0.99976	0.448622	0.999249	2.61176	1.57222e-06	2.88192	6.12387e-07	2.73621	1.35873e-06	0.585841	0.999363	0.715667	0.838603	0.129826	0.987996	0.315681	0.394072	0.591213	0.999984	0.275532	0.743111	0.0968764	0.999925	-0.291923	0.999851	-0.388799	0.98583	0.436965	0.998739	-0.42084	0.994752	-0.857805	0.536022
Vitvi19g00045	10.3	cell wall.hemicellulose synthesis	Exostosin family protein | Chr5:5551664-5554741 FORWARD LENGTH=511 | 201606	0.0124432	0.99976	-0.164311	0.933329	0.0520663	0.999987	-0.166909	0.999318	-0.247008	0.99976	0.117436	0.999249	-0.0882163	0.635396	-0.0397078	0.829501	-0.314729	0.0903067	-0.00742651	0.999363	0.0250449	0.994325	0.0324714	0.998179	-0.055935	0.410632	0.251558	0.999984	0.307493	0.342486	0.169327	0.999925	-0.0145782	0.999851	-0.183906	0.995486	0.024164	0.998739	-0.0327878	0.994752	-0.0569518	0.947369
Vitvi04g01657	10.3.2	cell wall.hemicellulose synthesis.glucuronoxylan	plant glycogenin-like starch initiation protein 1 | Chr3:6419211-6421959 REVERSE LENGTH=654 | 201606	-0.552797	0.99976	1.01855	0.837376	-0.244982	0.999987	-0.666836	0.999318	-0.568202	0.99976	0.104309	0.999249	1.92717	0.00205797	2.63058	0.00169196	1.78363	0.0178752	1.50909	0.999363	0.952819	0.872188	-0.556273	0.881968	0.805675	0.179546	1.09636	0.999984	0.290681	0.79712	-0.0622524	0.999925	0.645004	0.999851	0.707256	0.981612	0.707042	0.998739	0.325212	0.994752	-0.38183	0.861789
Vitvi08g01070	10.3.2	cell wall.hemicellulose synthesis.glucuronoxylan	Nucleotide-diphospho-sugar transferases superfamily protein | Chr2:15587671-15589223 REVERSE LENGTH=351 | 201606	-0.334349	0.99976	-0.00877123	0.971945	-0.643527	0.999987	0.133448	0.999318	-0.207701	0.99976	0.158794	0.999249	0.0717393	0.796819	0.51253	0.0679182	0.234165	0.38517	0.445726	0.999363	0.182751	0.931164	-0.262975	0.998179	0.00493514	0.977999	0.0203258	0.999984	0.0153907	0.984984	0.120148	0.999925	0.491928	0.999851	0.371781	0.967073	0.346084	0.998739	-0.00502016	0.994752	-0.351105	0.678205
Vitvi18g01242	10.3.2	cell wall.hemicellulose synthesis.glucuronoxylan	plant glycogenin-like starch initiation protein 2 | Chr1:28979066-28981228 REVERSE LENGTH=618 | 201606	-0.0661044	0.99976	0.0196531	0.871913	-0.0304612	0.999987	-0.195095	0.999318	-0.0560536	0.99976	0.0442339	0.999249	-1.17963	4.39419e-09	-1.20765	3.19669e-09	-1.39964	2.77518e-10	0.0872109	0.999363	-0.0320062	0.99155	-0.119217	0.986973	0.115237	0.461277	0.188004	0.999984	0.0727676	0.821297	0.00145344	0.999925	-0.0676494	0.999851	-0.0691028	0.991679	-0.0238046	0.998739	-0.0513246	0.998744	-0.0275199	0.972091
Vitvi03g00235	10.4.1.1	cell wall.pectin synthesis.homogalacturonan.galacturonic acid transferase	galacturonosyltransferase 3 | Chr4:17938433-17941410 FORWARD LENGTH=680 | 201606	-0.042069	0.99976	-0.0836069	0.971945	0.114534	0.999987	-0.11923	0.999318	0.189002	0.99976	0.037178	0.999249	-1.08264	9.06185e-06	-1.37314	3.12304e-07	-0.991527	2.34418e-05	-0.0631022	0.999363	-0.0132737	0.994325	0.0498284	0.95815	0.227402	0.807233	-0.104382	0.999984	-0.331785	0.403822	-0.0215643	0.999925	-0.169876	0.999851	-0.148312	0.974266	-0.0808297	0.998739	-0.260791	0.994752	-0.179961	0.806491
Vitvi07g00034	10.4.1.1	cell wall.pectin synthesis.homogalacturonan.galacturonic acid transferase	los glycosyltransferase 5 | Chr2:13020564-13023906 REVERSE LENGTH=610 | 201606	0.0374178	0.99976	-0.0747864	0.958815	-0.00377783	0.999987	-0.156037	0.999318	-0.117299	0.99976	0.141851	0.999249	-2.30981	6.50494e-12	-2.30125	3.71721e-12	-2.53504	1.45175e-12	-0.104291	0.999363	-0.116447	0.926781	-0.012156	0.998179	-0.112851	0.796328	0.10878	0.999984	0.22163	0.579303	0.00791284	0.999925	-0.0752517	0.999851	-0.0831646	0.991679	-0.151588	0.998739	-0.189108	0.998744	-0.0375202	0.972247
Vitvi10g00299	10.4.1.1	cell wall.pectin synthesis.homogalacturonan.galacturonic acid transferase	galacturonosyltransferase 4 | Chr5:19347991-19350517 FORWARD LENGTH=616 | 201606	-0.169148	0.99976	0.0737179	0.969576	0.349558	0.999987	0.154838	0.999318	0.00476492	0.99976	0.337442	0.999249	1.50943	2.88901e-06	1.63404	1.4967e-06	1.776	3.63025e-07	0.402177	0.999363	0.436458	0.838603	0.0342812	0.950998	0.277564	0.710634	0.16988	0.999984	-0.107684	0.840648	0.159311	0.999925	-0.0822482	0.999851	-0.241559	0.995486	0.427637	0.998739	-0.0127243	0.994752	-0.440361	0.593657
Vitvi13g00657	10.4.3.6	cell wall.pectin synthesis.rhamnogalacturonan II.xylose transferase with fucose acceptor	cysteine-rich RECEPTOR-like kinase | Chr4:12129485-12133157 FORWARD LENGTH=1043 | 201606	0.0489315	0.99976	0.107048	0.706033	1.15099	0.999987	-1.62945	0.999318	0.147084	0.99976	0.309405	0.999249	2.657	0.000122317	0.909486	0.138948	1.68858	0.0151499	-0.607779	0.999363	0.147602	0.994325	0.755381	0.85805	1.13973	0.142099	1.11602	0.999984	-0.0237124	0.98808	-0.665895	0.999925	-0.954457	0.999851	-0.288562	0.967073	-0.636801	0.998739	-0.822835	0.998744	-0.186034	0.931883
Vitvi13g00658	10.4.3.6	cell wall.pectin synthesis.rhamnogalacturonan II.xylose transferase with fucose acceptor	Nucleotide-diphospho-sugar transferase family protein | Chr4:514146-515648 REVERSE LENGTH=299 | 201606	0.210671	0.99976	0.147402	0.823593	0.11483	0.999987	-0.482028	0.999318	-0.0826947	0.99976	0.402709	0.999249	-0.483387	0.0871976	-0.689758	0.0209769	-1.17959	0.000553526	0.070473	0.999363	-0.039157	0.994325	-0.10963	0.970001	0.276843	0.214275	0.657047	0.999984	0.380204	0.54158	0.133742	0.999925	0.0566845	0.999851	-0.0770577	0.995486	-0.12249	0.998739	-0.227691	0.998744	-0.1052	0.941339
Vitvi15g01046	10.4.3.6	cell wall.pectin synthesis.rhamnogalacturonan II.xylose transferase with fucose acceptor	Nucleotide-diphospho-sugar transferase family protein | Chr4:514146-515648 REVERSE LENGTH=299 | 201606	-0.106743	0.99976	0.179116	0.938996	0.210135	0.999987	-0.268677	0.999318	-0.155766	0.99976	0.53302	0.999249	-0.505415	0.0787191	-0.621757	0.0359787	-0.861116	0.00840629	0.0727626	0.999363	0.200492	0.92415	0.127729	0.998179	0.189104	0.288537	0.556192	0.999984	0.367087	0.547684	-0.213096	0.999925	-0.116386	0.999851	0.0967096	0.993737	0.0761932	0.998739	-0.245506	0.998744	-0.321699	0.760603
Vitvi12g00024	10.5	cell wall.cell wall proteins	secretion-regulating guanine nucleotide exchange factor | Chr3:21748562-21749596 FORWARD LENGTH=344 | 201606	-0.178172	0.99976	0.045901	0.821447	-0.0503784	0.999987	0.312543	0.999318	0.198862	0.99976	-0.071504	0.999249	-0.745962	0.000408365	-0.438355	0.0245338	-0.116996	0.537071	0.20667	0.999363	0.275284	0.838603	0.0686139	0.998179	-0.100938	0.267349	-0.353682	0.999984	-0.252744	0.472607	-0.0174032	0.999925	0.14749	0.999851	0.164893	0.977862	0.012744	0.998739	0.0303655	0.994752	0.0176216	0.986889
Vitvi17g00116	10.5	cell wall.cell wall proteins	SNF1-related protein kinase regulatory subunit gamma 1 | Chr3:17987559-17989592 FORWARD LENGTH=424 | 201606	-0.015789	0.99976	-0.754584	0.956758	-0.761929	0.999987	-0.543724	0.999318	0.286771	0.99976	0.0577746	0.999249	-2.20822	0.000308288	-2.49968	4.32919e-05	-2.10731	0.000342814	-0.313024	0.999363	-0.0688341	0.994325	0.244189	0.998179	-0.0215578	0.905844	-0.169742	0.999984	-0.148185	0.922976	0.425772	0.999925	0.677306	0.999851	0.251534	0.967073	-0.852052	0.998739	-0.771241	0.996927	0.0808114	0.97903
Vitvi06g00303	10.5.1.1	cell wall.cell wall proteins.AGPs.AGP	FASCICLIN-like arabinogalactan-protein 11 | Chr5:752898-753638 REVERSE LENGTH=246 | 201606	0.551627	0.99976	-0.606278	0.948869	-0.0260533	0.999987	-0.256852	0.999318	-0.386345	0.99976	0.743139	0.999249	8.78836	3.61493e-08	7.16402	1.07873e-06	7.61778	5.50487e-07	-1.06737	0.999363	0.132361	0.994325	1.19974	0.890366	0.556968	0.0689616	1.30295	0.999984	0.745977	0.295905	0.0905309	0.999925	0.710042	0.999851	0.619511	0.993737	0.686461	0.998739	0.302954	0.998744	-0.383508	0.766879
Vitvi06g00459	10.5.1.1	cell wall.cell wall proteins.AGPs.AGP	Fasciclin-like arabinogalactan family protein | Chr3:17136612-17137874 REVERSE LENGTH=420 | 201606	-0.320266	0.99976	1.01201	0.828114	0.0470291	0.999987	-0.501817	0.999318	-0.255987	0.99976	0.374099	0.999249	3.422	1.31833e-05	3.64973	4.32919e-05	3.40077	3.49103e-05	0.72306	0.999363	0.409553	0.963063	-0.313506	0.904422	0.495331	0.446887	0.430788	0.999984	-0.0645429	0.941275	-0.609217	0.999925	0.0422587	0.999851	0.651476	0.995486	0.249501	0.998739	-0.445128	0.994752	-0.694629	0.543262
Vitvi08g00235	10.5.1.1	cell wall.cell wall proteins.AGPs.AGP	FASCICLIN-like arabinogalactan protein 17 precursor | Chr5:1952939-1955047 FORWARD LENGTH=458 | 201606	-0.261724	0.99976	0.0455827	0.889013	0.502203	0.999987	-0.314467	0.999318	-0.316539	0.99976	0.317456	0.999249	0.752062	0.00771565	0.73658	0.00891884	0.716219	0.0115352	0.172708	0.999363	0.449517	0.838603	0.276809	0.991243	0.188191	0.261929	0.485361	0.999984	0.29717	0.552452	-0.134599	0.999925	-0.31441	0.999851	-0.179811	0.967073	0.190263	0.998739	-0.146563	0.994857	-0.336825	0.714709
Vitvi08g00240	10.5.1.1	cell wall.cell wall proteins.AGPs.AGP	FASCICLIN-like arabinogalactan protein 17 precursor | Chr5:1952939-1955047 FORWARD LENGTH=458 | 201606	-0.0655888	0.99976	-0.0212384	0.924666	0.694619	0.999987	-0.280811	0.999318	0.0850655	0.99976	0.292551	0.999249	-0.41133	0.162935	-0.69059	0.0218455	-0.326173	0.277172	-0.027848	0.999363	0.339547	0.876855	0.367395	0.974991	0.251412	0.627703	0.25439	0.999984	0.00297781	0.996199	-0.0721984	0.999925	-0.420661	0.999851	-0.348463	0.967073	-0.114465	0.998739	-0.318972	0.994752	-0.204508	0.852303
Vitvi08g02147	10.5.1.1	cell wall.cell wall proteins.AGPs.AGP	FASCICLIN-like arabinogalactan-protein 11 | Chr5:752898-753638 REVERSE LENGTH=246 | 201606	0.0233062	0.99976	-0.0779569	0.985877	0.502268	0.999987	0.11521	0.999318	-0.414746	0.99976	-0.210611	0.999249	7.69874	6.77688e-08	8.24963	1.6352e-08	7.80226	5.55929e-08	-0.0107323	0.999363	0.132361	0.994325	0.143094	0.891541	-0.561624	0.978878	0.0288368	0.999984	0.590461	0.339918	0.0905309	0.999925	-0.3466	0.999851	-0.437131	0.995486	-0.0316675	0.998739	0.354658	0.998744	0.386326	0.769399
Vitvi12g00719	10.5.1.1	cell wall.cell wall proteins.AGPs.AGP	nuclear factor Y%2C subunit B3 | Chr4:8344663-8345148 FORWARD LENGTH=161 | 201606	-0.175683	0.99976	-0.0958509	0.992306	-0.0940587	0.999987	0.0412318	0.999318	-0.141002	0.99976	-0.115955	0.999249	1.09917	1.46668e-06	1.22509	2.44198e-07	1.13429	8.28992e-07	0.0127544	0.999363	0.0367731	0.994325	0.0240186	0.993661	-0.113168	0.999871	0.00164634	0.999984	0.114814	0.730919	-0.0670774	0.999925	-0.0448509	0.999851	0.0222265	0.995486	0.0690666	0.998739	0.158834	0.998744	0.089767	0.896464
Vitvi12g00721	10.5.1.1	cell wall.cell wall proteins.AGPs.AGP	FASCICLIN-like arabinogalactan 2 | Chr4:7491598-7492809 REVERSE LENGTH=403 | 201606	-0.289582	0.99976	0.214006	0.986549	1.41388	0.999987	-0.170504	0.999318	-0.405442	0.99976	0.368531	0.999249	2.1944	0.000853684	2.26056	0.0009243	2.77522	0.000161896	0.369128	0.999363	0.793698	0.878612	0.42457	0.998179	0.302972	0.851569	0.212874	0.999984	-0.0900973	0.949404	-0.13446	0.999925	-0.909767	0.999851	-0.775307	0.967073	0.53791	0.998739	-0.32616	0.994752	-0.86407	0.638548
Vitvi15g01019	10.5.1.1	cell wall.cell wall proteins.AGPs.AGP	arabinogalactan protein 16 | Chr2:19018730-19019108 REVERSE LENGTH=73 | 201606	-0.0823168	0.99976	-0.15757	0.903686	0.573779	0.999987	-0.704372	0.999318	-0.0694668	0.99976	1.16389	0.999249	-0.990813	0.0821549	-2.02403	0.00460319	-2.30989	0.0153422	0.0945049	0.999363	0.79502	0.839576	0.700515	0.902916	1.12773	0.163443	2.1141	0.999984	0.986371	0.60591	0.169758	0.999925	0.138924	0.999851	-0.0308338	0.995486	0.492821	0.998739	0.245832	0.998744	-0.246989	0.948066
Vitvi19g00682	10.5.1.1	cell wall.cell wall proteins.AGPs.AGP	FASCICLIN-like arabinogalactan 1 | Chr5:22558375-22560392 REVERSE LENGTH=424 | 201606	0.0269122	0.99976	-0.15531	0.942028	0.18802	0.999987	-0.683178	0.999318	-0.72894	0.99976	1.15146	0.999249	-0.102299	0.898245	0.126387	0.879459	-0.544003	0.577511	0.397437	0.999363	0.864291	0.886793	0.466854	0.998179	0.168751	0.36721	1.306	0.999984	1.13724	0.482586	0.57966	0.999925	0.703183	0.999851	0.123523	0.977862	0.214513	0.998739	-0.528647	0.998744	-0.743159	0.793698
Vitvi17g00627	10.5.1.2	cell wall.cell wall proteins.AGPs.AGP fucosyltransferase	fucosyltransferase 1 | Chr2:970401-972353 REVERSE LENGTH=558 | 201606	-0.256172	0.99976	-0.212624	0.87893	0.192602	0.999987	-0.390289	0.999318	-0.422994	0.99976	0.607488	0.999249	-0.212422	0.478965	-0.0653829	0.83909	0.0558343	0.877273	0.29015	0.999363	0.649369	0.838603	0.359218	0.998179	0.143111	0.47513	0.381113	0.999984	0.238001	0.704553	0.246602	0.999925	0.200595	0.999851	-0.0460073	0.986806	0.175816	0.998739	-0.616665	0.998744	-0.792481	0.435951
Vitvi03g01388	10.5.2	cell wall.cell wall proteins.proline rich proteins	proline-rich protein 4 | Chr4:18097009-18098448 REVERSE LENGTH=448 | 201606	-0.250474	0.99976	0.603155	0.790577	0.72213	0.999987	-1.43202	0.999318	-0.806475	0.99976	1.59875	0.999249	3.33867	0.00360037	2.37711	0.0604385	2.38811	0.130293	0.564872	0.999363	1.44604	0.905629	0.881172	0.878521	1.52642	0.119921	2.39659	0.999984	0.87017	0.631341	-0.288757	0.999925	0.47344	0.999851	0.762197	0.995486	0.900882	0.998739	-0.634178	0.998744	-1.53506	0.601932
Vitvi03g00536	10.5.3	cell wall.cell wall proteins.LRR	Leucine-rich repeat (LRR) family protein | Chr4:4070870-4072084 REVERSE LENGTH=404 | 201606	-1.12984	0.99976	0.413353	0.823593	-1.86159	0.999987	-0.658418	0.999318	-0.556576	0.99976	0.600498	0.999249	5.25977	1.0278e-06	5.52656	5.33161e-07	3.71303	0.000132768	0.614091	0.999363	-0.550036	0.957075	-1.16413	0.974441	0.347295	0.180231	0.996704	0.999984	0.649409	0.445949	-0.9291	0.999925	0.181721	0.999851	1.11082	0.995486	0.245453	0.998739	-0.262212	0.994752	-0.507665	0.745714
Vitvi15g01565	10.5.3	cell wall.cell wall proteins.LRR	serine/arginine repetitive matrix protein | Chr2:19145529-19146713 FORWARD LENGTH=394 | 201606	-0.581866	0.99976	-1.767	0.99984	1.11321	0.999987	0.0126351	0.999318	-0.642924	0.99976	0.522831	0.999249	5.49085	0.000723358	5.45578	0.000322266	6.31179	0.000644932	-0.404575	0.999363	0.799653	0.976641	1.20423	0.987996	-0.369498	0.990829	-0.021277	0.999984	0.348221	0.722135	0.780563	0.999925	-0.895425	0.999851	-1.67599	0.993737	0.28606	0.998739	-0.531473	0.994752	-0.817533	0.615675
Vitvi18g00743	10.5.3	cell wall.cell wall proteins.LRR	Leucine-rich repeat (LRR) family protein | Chr3:6696395-6698073 REVERSE LENGTH=493 | 201606	1.3256	0.99976	-0.0779569	0.752028	2.61976	0.999987	-0.818338	0.999318	-0.690269	0.99976	0.759344	0.999249	10.2438	7.47709e-06	9.02136	4.09756e-05	8.91701	5.40231e-05	-0.784708	0.999363	0.132361	0.994325	0.91707	0.957671	0.437763	0.0785057	1.45918	0.999984	1.02142	0.224701	0.618852	0.999925	-1.1618	0.999851	-1.78065	0.991679	0.309693	0.998739	-0.118504	0.994857	-0.428197	0.787131
Vitvi03g00537	10.5.3	cell wall.cell wall proteins.LRR	Leucine-rich repeat (LRR) family protein | Chr3:6696395-6698073 REVERSE LENGTH=493 | 201606	-0.3781	0.99976	0.389347	0.781216	0.356667	0.999987	-0.870962	0.999318	-0.509031	0.99976	0.592804	0.999249	4.3431	8.67367e-08	4.24698	5.65628e-07	3.79148	7.31773e-06	0.557259	0.999363	0.94588	0.872188	0.388621	0.924505	0.65337	0.0845582	1.49749	0.999984	0.84412	0.334448	-0.210188	0.999925	0.211113	0.999851	0.421301	0.995486	0.29144	0.998739	0.033724	0.997893	-0.257716	0.899066
Vitvi05g00544	10.5.3	cell wall.cell wall proteins.LRR	Leucine-rich repeat (LRR) family protein | Chr3:8063063-8064475 REVERSE LENGTH=470 | 201606	0.0233062	0.99976	-0.0779569	0.894545	-0.554374	0.999987	0.210919	0.999318	-0.0517618	0.99976	-0.0283273	0.999249	9.9263	9.48023e-12	9.85248	9.83298e-12	9.40037	2.64356e-11	-0.0107323	0.999363	-0.395959	0.981973	-0.385227	0.998179	0.063088	0.707809	0.12997	0.999984	0.0668819	0.874425	0.0905309	0.999925	0.181721	0.999851	0.09119	0.995486	0.325769	0.998739	0.369216	0.998744	0.0434474	0.961916
Vitvi10g01880	10.5.3	cell wall.cell wall proteins.LRR	phospholipase-like protein (PEARLI 4) family protein | Chr2:7323857-7324886 REVERSE LENGTH=293 | 201606	1.60827	0.99976	0.204709	0.870056	-0.0260533	0.999987	-1.09052	0.999318	-0.538708	0.99976	0.287084	0.999249	6.13476	3.9549e-05	4.37449	0.00219312	3.91649	0.00758468	-0.784708	0.999363	-0.641615	0.974243	0.143094	0.933717	0.975563	0.280734	1.57665	0.999984	0.601091	0.760909	0.618852	0.999925	0.992707	0.999851	0.373856	0.990691	0.423752	0.998739	0.199051	0.998744	-0.224701	0.962347
Vitvi11g00243	10.5.3	cell wall.cell wall proteins.LRR	Leucine-rich repeat (LRR) family protein | Chr4:14418826-14420073 FORWARD LENGTH=415 | 201606	0.389818	0.99976	0.450364	0.875256	1.27181	0.999987	-0.32157	0.999318	-0.0464731	0.99976	0.556419	0.999249	7.47314	1.18805e-08	7.61152	8.35039e-09	6.98286	4.41387e-08	0.396732	0.999363	0.0115047	0.999122	-0.385227	0.957671	0.258353	0.232553	0.501786	0.999984	0.243434	0.635234	0.336186	0.999925	-0.870488	0.999851	-1.20667	0.985159	-0.0167443	0.998739	-0.376202	0.994752	-0.359458	0.657286
Vitvi11g00360	10.5.3	cell wall.cell wall proteins.LRR	Leucine-rich repeat (LRR) family protein | Chr3:8901154-8902638 REVERSE LENGTH=494 | 201606	-0.0772757	0.99976	-0.0934092	0.882942	0.717469	0.999987	-0.437074	0.999318	-0.431632	0.99976	0.412841	0.999249	-1.09113	0.00486178	-1.11159	0.003991	-0.473572	0.200835	0.291198	0.999363	0.693796	0.838603	0.402597	0.974441	0.311662	0.925877	0.0762409	0.999984	-0.235421	0.74732	0.307332	0.999925	-0.100949	0.999851	-0.408281	0.995486	0.30622	0.998739	-0.773674	0.994752	-1.07989	0.383618
Vitvi02g01716	10.5.4	cell wall.cell wall proteins.HRGP	hydroxyproline-rich glycoprotein family protein | Chr4:9451747-9453168 REVERSE LENGTH=473 | 201606	-0.071742	0.99976	-0.445737	0.998391	0.475009	0.999987	0.0403949	0.999318	-0.221252	0.99976	0.0143336	0.999249	2.05129	6.26967e-06	2.34333	4.63959e-07	2.1505	6.4263e-06	-0.0694792	0.999363	0.267718	0.950324	0.337197	0.904422	-0.361515	0.731887	0.168515	0.999984	0.53003	0.236274	0.304516	0.999925	-0.279034	0.999851	-0.583549	0.986875	-0.0998677	0.998739	0.194576	0.994752	0.294444	0.733666
Vitvi05g00503	10.5.4	cell wall.cell wall proteins.HRGP	FRIGIDA-like protein | Chr3:7959854-7961886 FORWARD LENGTH=532 | 201606	-0.206113	0.99976	-0.12103	0.972027	-0.196798	0.999987	-0.0738152	0.999318	-0.0523027	0.99976	-0.130692	0.999249	0.0356357	0.821009	0.240385	0.108349	0.187427	0.212319	0.0886478	0.999363	0.111243	0.923967	0.022595	0.986587	-0.116102	0.90015	-0.0405482	0.999984	0.0755533	0.807962	0.00356512	0.999925	0.101927	0.999851	0.0983624	0.985439	-0.137614	0.998739	0.0163282	0.994857	0.153942	0.765195
Vitvi11g00350	10.5.4	cell wall.cell wall proteins.HRGP	FRIGIDA-like protein | Chr3:7959854-7961886 FORWARD LENGTH=532 | 201606	-0.0699963	0.99976	0.0134699	0.979918	-0.0827004	0.999987	-0.0642604	0.999318	-0.196914	0.99976	-0.195477	0.999249	-0.507873	0.00166563	-0.312179	0.0395259	-0.369431	0.0157555	0.0673685	0.999363	-0.024179	0.994325	-0.0915474	0.976562	-0.128325	0.534559	-0.16262	0.999984	-0.0342949	0.923924	-0.0160977	0.999925	-0.0114748	0.999851	0.00462293	0.995486	0.00432879	0.998739	-0.031404	0.998744	-0.0357328	0.961851
Vitvi12g00309	10.5.4	cell wall.cell wall proteins.HRGP	formin-like protein (DUF1421) | Chr4:14014860-14016823 FORWARD LENGTH=496 | 201606	-0.208156	0.99976	-0.0540272	0.997554	0.00589235	0.999987	0.0211327	0.999318	0.0748861	0.99976	-0.0349872	0.999249	-0.747424	2.38067e-06	-0.629635	2.58283e-05	-0.50051	0.000416664	0.120047	0.999363	0.0865079	0.931903	-0.0335395	0.998179	0.00225822	0.451839	-0.160406	0.999984	-0.162664	0.48299	-0.0340813	0.999925	-0.12754	0.999851	-0.093459	0.967073	-0.0514952	0.998739	-0.104286	0.994752	-0.0527908	0.924222
Vitvi01g01838	10.5.5	cell wall.cell wall proteins.RGP	reversibly glycosylated polypeptide 1 | Chr3:415463-417304 FORWARD LENGTH=357 | 201606	-0.0965124	0.99976	0.0781335	0.994218	0.273516	0.999987	0.0645527	0.999318	0.0851646	0.99976	-0.0767061	0.999249	-2.20012	2.93163e-08	-2.21599	2.22797e-08	-1.85023	4.47098e-07	-0.0594161	0.999363	0.0593781	0.994325	0.118794	0.998179	-0.0435509	0.565006	-0.290512	0.999984	-0.246961	0.660656	-0.234062	0.999925	-0.31065	0.999851	-0.0765881	0.967073	-0.0641628	0.998739	-0.149253	0.998744	-0.0850904	0.949336
Vitvi04g01124	10.5.5	cell wall.cell wall proteins.RGP	Alpha-1%2C4-glucan-protein synthase family protein | Chr5:5393296-5394342 FORWARD LENGTH=348 | 201606	-0.0820688	0.99976	0.00267942	0.972027	-0.0664304	0.999987	-0.0595423	0.999942	-4.57757e-05	0.99976	-0.115803	0.999249	0.160008	0.194204	0.302173	0.0153307	0.0591982	0.638959	-0.00402569	0.999363	-0.0051727	0.994464	-0.00114701	0.932618	-0.146191	0.659989	0.0956371	0.999984	0.241828	0.254796	-0.0887739	0.999925	-0.0208111	0.999851	0.0679628	0.995486	-0.205687	0.998739	0.151898	0.998744	0.357585	0.383109
Vitvi17g00103	10.5.5	cell wall.cell wall proteins.RGP	reversibly glycosylated polypeptide 1 | Chr3:415463-417304 FORWARD LENGTH=357 | 201606	-0.18212	0.99976	0.371801	0.878833	1.58974	0.999987	-0.570229	0.999318	-0.620983	0.99976	0.973438	0.999249	6.00364	0.000168942	5.31816	0.000372259	5.09077	0.00183507	-0.268646	0.999363	0.422739	0.994325	0.691384	0.966028	0.416833	0.114535	1.3356	0.999984	0.918772	0.30611	-0.822567	0.999925	-1.34912	0.999851	-0.526552	0.981612	0.467586	0.998739	-0.208062	0.998744	-0.675649	0.666425
Vitvi17g01440	10.5.5	cell wall.cell wall proteins.RGP	reversibly glycosylated polypeptide 1 | Chr3:415463-417304 FORWARD LENGTH=357 | 201606	-0.0761774	0.99976	0.0434721	0.997554	0.14116	0.999987	0.043982	0.999318	0.00300639	0.99976	-0.339531	0.999249	-1.21442	2.04331e-05	-1.12749	5.27215e-05	-0.699064	0.00616494	0.0183745	0.999363	0.167213	0.931164	0.148839	0.998179	-0.0685554	0.374234	-0.34814	0.999984	-0.279585	0.528744	-0.101275	0.999925	-0.0501243	0.999851	0.0511507	0.995486	-0.0275798	0.998739	0.0353732	0.998744	0.0629529	0.95584
Vitvi11g01463	10.6	cell wall.degradation	glucuronidase 3 | Chr5:13235912-13237799 REVERSE LENGTH=401 | 201606	-0.307354	0.99976	-0.21185	0.89317	0.020084	0.999987	-0.810912	0.999318	-0.515732	0.99976	0.611377	0.999249	-3.27762	1.86973e-07	-3.62648	7.03303e-07	-3.92501	7.29499e-06	0.384671	0.999363	0.964747	0.838603	0.580076	0.957671	0.733523	0.215121	1.61214	0.999984	0.878612	0.592776	0.289166	0.999925	0.637309	0.999851	0.348142	0.967073	0.438343	0.998739	0.189846	0.994752	-0.248497	0.949336
Vitvi17g00673	10.6	cell wall.degradation	glucuronidase 2 | Chr5:2504168-2506567 FORWARD LENGTH=543 | 201606	-0.200773	0.99976	0.0145366	0.735562	-0.0844393	0.999987	-0.450668	0.999318	-0.400553	0.99976	0.379308	0.999249	0.289327	0.188962	0.160867	0.468008	-0.334948	0.130135	0.145996	0.999363	0.0372529	0.994325	-0.108743	0.932618	0.274456	0.0820775	0.661529	0.999984	0.387072	0.312691	-0.0693136	0.999925	-0.0790805	0.999851	-0.00976687	0.995486	0.224342	0.998739	-0.168447	0.998744	-0.392789	0.587737
Vitvi07g02990	10.6.1	cell wall.degradation.cellulases and beta-1,4-glucanases	Six-hairpin glycosidases superfamily protein | Chr1:24391823-24395261 REVERSE LENGTH=623 | 201606	-0.00248184	0.99976	-0.00368594	0.980633	0.467714	0.999987	0.38826	0.999318	0.514533	0.99976	-0.203963	0.999249	-2.61786	0.00325419	-2.82138	0.000793729	-2.40153	0.00315157	-0.420004	0.999363	-0.173719	0.976641	0.246285	0.998179	-0.216488	0.851611	-0.390051	0.999984	-0.173563	0.944145	-0.4188	0.999925	-0.643915	0.999851	-0.225115	0.967073	-0.342761	0.998739	0.202172	0.998744	0.544934	0.880748
Vitvi08g02465	10.6.1	cell wall.degradation.cellulases and beta-1,4-glucanases	Six-hairpin glycosidases superfamily protein | Chr1:24391823-24395261 REVERSE LENGTH=623 | 201606	-0.025207	0.99976	-0.638836	0.779089	0.87654	0.999987	-2.1053	0.999318	3.09287	0.99976	-0.516458	0.999249	-2.53698	0.00530045	-5.58596	5.18422e-06	-2.49495	0.00562141	-0.493544	0.999363	-0.017546	0.996784	0.475998	0.85805	2.55543	0.985361	-0.0595827	0.999984	-2.61501	0.215332	0.120085	0.999925	-0.919293	0.999851	-1.03938	0.967073	-2.64274	0.998739	-1.64842	0.994752	0.994317	0.786576
Vitvi06g00962	10.6.1	cell wall.degradation.cellulases and beta-1,4-glucanases	Glycosyl hydrolase family protein | Chr5:7107609-7111385 REVERSE LENGTH=702 | 201606	-0.174159	0.99976	0.119775	0.838766	0.218811	0.999987	-0.651092	0.999318	-1.05156	0.99976	1.02825	0.999249	-0.950908	0.0174049	-0.565928	0.176938	-1.34176	0.00822677	0.613072	0.999363	0.679954	0.838603	0.0668813	0.998179	0.228093	0.185096	1.07081	0.999984	0.842713	0.346449	0.319139	0.999925	0.286984	0.999851	-0.0321554	0.977862	0.628562	0.998739	-0.608532	0.998744	-1.23709	0.451602
Vitvi07g00352	10.6.1	cell wall.degradation.cellulases and beta-1,4-glucanases	cellulase 3 | Chr1:26899989-26901749 REVERSE LENGTH=484 | 201606	0.468609	0.99976	0.309456	0.728432	1.41108	0.999987	-1.62593	0.999318	-0.251636	0.99976	0.384232	0.999249	2.58371	0.00667741	1.46858	0.0898063	1.01448	0.379708	-0.439371	0.999363	0.48523	0.972124	0.924601	0.937611	0.675756	0.121568	2.05446	0.999984	1.3787	0.343097	-0.280218	0.999925	-0.457243	0.999851	-0.177025	0.991679	-0.698536	0.998739	0.0442991	0.998744	0.742835	0.787131
Vitvi02g00125	10.6.1	cell wall.degradation.cellulases and beta-1,4-glucanases	glycosyl hydrolase 9C2 | Chr1:23911329-23914642 FORWARD LENGTH=620 | 201606	-0.339469	0.99976	0.0550485	0.801076	0.215339	0.999987	-0.689932	0.999318	-0.221749	0.99976	0.519209	0.999249	-0.298455	0.468596	0.0980312	0.829675	-0.258644	0.566739	1.11107	0.999363	0.98492	0.838603	-0.126146	0.881968	0.714579	0.172086	0.945109	0.999984	0.23053	0.798274	0.716548	0.999925	0.430111	0.999851	-0.286437	0.967073	0.246396	0.998739	-0.264032	0.994857	-0.510428	0.724145
Vitvi06g00593	10.6.1	cell wall.degradation.cellulases and beta-1,4-glucanases	Glycosyl hydrolase family protein | Chr3:17316758-17318443 REVERSE LENGTH=430 | 201606	-0.0885118	0.99976	0.157306	0.991691	-0.0441255	0.999987	0.0510875	0.999318	-0.0546991	0.99976	0.0379797	0.999249	-0.690827	0.000865538	-0.471241	0.0162663	-0.562327	0.00380085	0.156643	0.999363	-0.101515	0.94945	-0.258158	0.998179	-0.0629425	0.491148	-0.230015	0.999984	-0.167072	0.658306	-0.0891751	0.999925	-0.145901	0.999851	-0.0567264	0.977862	0.0428441	0.998739	-0.216907	0.998744	-0.259751	0.686528
Vitvi08g00189	10.6.1	cell wall.degradation.cellulases and beta-1,4-glucanases	Glycosyl hydrolase family protein | Chr5:7104076-7106653 REVERSE LENGTH=626 | 201606	-0.00621431	0.99976	-0.112509	0.944713	0.305241	0.999987	-0.480747	0.999318	-0.537251	0.99976	0.624982	0.999249	-2.26417	2.46721e-05	-2.39407	1.03573e-05	-2.70509	1.50817e-05	-0.0569877	0.999363	0.199851	0.950324	0.256839	0.998179	0.0729184	0.534197	0.640771	0.999984	0.567853	0.621921	0.0493067	0.999925	-0.111604	0.999851	-0.160911	0.995486	0.129422	0.998739	-0.464958	0.998744	-0.59438	0.766036
Vitvi12g00429	10.6.1	cell wall.degradation.cellulases and beta-1,4-glucanases	Major facilitator superfamily protein | Chr3:7626942-7628954 REVERSE LENGTH=590 | 201606	-0.318353	0.99976	0.241996	0.962992	-0.277015	0.999987	0.242218	0.999318	-0.0578607	0.99976	-0.0428479	0.999249	0.29403	0.419903	1.27657	0.000868745	1.34773	0.000581018	0.965506	0.999363	0.748129	0.838603	-0.217377	0.998179	-0.0170338	0.633996	-0.305566	0.999984	-0.288532	0.684387	0.405157	0.999925	0.70679	0.999851	0.301633	0.967073	0.283044	0.998739	-0.0205005	0.994752	-0.303545	0.809725
Vitvi12g00430	10.6.1	cell wall.degradation.cellulases and beta-1,4-glucanases	glycosyl hydrolase 9B8 | Chr2:14003361-14005844 FORWARD LENGTH=525 | 201606	-0.19008	0.99976	0.593214	0.87893	0.582487	0.999987	-1.07804	0.999318	-0.0150372	0.99976	0.814802	0.999249	-0.268831	0.718118	-0.793241	0.36888	-0.586709	0.574236	0.463097	0.999363	0.990896	0.869776	0.527799	0.943641	0.987508	0.397674	1.30877	0.999984	0.321267	0.892144	-0.320197	0.999925	0.218329	0.999851	0.538526	0.995486	-0.0754916	0.998739	-0.584064	0.994752	-0.508572	0.88591
Vitvi12g02167	10.6.1	cell wall.degradation.cellulases and beta-1,4-glucanases	glycosyl hydrolase 9A1 | Chr5:20197765-20200168 REVERSE LENGTH=621 | 201606	-0.106895	0.99976	0.00803053	0.823593	0.147523	0.999987	-0.281615	0.999318	-0.167858	0.99976	0.14817	0.999249	-0.263143	0.156562	-0.369305	0.0467098	-0.238814	0.198265	0.156331	0.999363	0.189317	0.889264	0.0329868	0.904422	0.262492	0.606141	0.164988	0.999984	-0.097504	0.794536	0.0414055	0.999925	-0.0651002	0.999851	-0.106506	0.995486	0.148736	0.998739	-0.264797	0.997744	-0.413533	0.500271
Vitvi18g01098	10.6.1	cell wall.degradation.cellulases and beta-1,4-glucanases	glycosyl hydrolase 9B5 | Chr1:6918323-6920268 REVERSE LENGTH=515 | 201606	0.322965	0.99976	0.465051	0.735562	0.762915	0.999987	-0.846184	0.999318	-0.686535	0.99976	0.972212	0.999249	1.69594	0.000725152	1.25801	0.0108859	0.605269	0.226487	0.104108	0.999363	0.185059	0.97836	0.0809517	0.917324	0.542039	0.0874316	1.27573	0.999984	0.733693	0.344446	-0.0379779	0.999925	-0.254891	0.999851	-0.216913	0.991679	0.38239	0.998739	-0.542664	0.998744	-0.925054	0.509924
Vitvi01g01805	10.6.2	cell wall.degradation.mannan-xylose-arabinose-fucose	xyloglucan endotransglucosylase/hydrolase 5 | Chr5:4475089-4476217 REVERSE LENGTH=293 | 201606	-0.185968	0.99976	0.29879	0.728432	0.912699	0.999987	-2.20436	0.999318	1.36341	0.99976	1.1288	0.999249	0.247412	0.772894	-2.16541	0.0507834	-1.03159	0.35327	0.525932	0.999363	1.31561	0.838603	0.78968	0.85805	2.93876	0.130454	2.59462	0.999984	-0.344141	0.906068	0.0411739	0.999925	0.216945	0.999851	0.175771	0.995486	-0.629013	0.998739	-0.738548	0.998744	-0.109535	0.982465
Vitvi05g02108	10.6.2	cell wall.degradation.mannan-xylose-arabinose-fucose	xyloglucan endotransglucosylase/hydrolase 16 | Chr3:8550222-8551248 FORWARD LENGTH=291 | 201606	-1.04066	0.99976	-0.513793	0.871913	-0.203608	0.999987	-2.52085	0.999318	0.0972873	0.99976	-0.498075	0.999249	-4.51413	0.00135294	-6.95238	9.79538e-05	-6.56914	0.000194522	-0.293284	0.999363	-0.309738	0.94861	-0.0164546	0.955986	2.14497	0.613168	1.74527	0.999984	-0.399698	0.940204	-0.82015	0.999925	-1.14679	0.999851	-0.32664	0.967073	-0.473171	0.998739	-0.277507	0.996927	0.195664	0.987655
Vitvi07g00401	10.6.2	cell wall.degradation.mannan-xylose-arabinose-fucose	beta-xylosidase 2 | Chr1:564293-567580 FORWARD LENGTH=768 | 201606	0.511416	0.99976	-1.92379	0.897546	0.949134	0.999987	-0.484139	0.999318	0.181983	0.99976	0.499483	0.999249	3.72221	3.79569e-05	3.03264	0.00047714	3.20863	0.00215939	-0.0961684	0.999363	1.16787	0.888615	1.26403	0.92295	0.593403	0.0816401	1.68145	0.999984	1.08804	0.286153	2.33904	0.999925	0.730147	0.999851	-1.60889	0.98405	-0.0727187	0.998739	0.697826	0.994752	0.770544	0.662574
Vitvi08g00233	10.6.2	cell wall.degradation.mannan-xylose-arabinose-fucose	beta-D-xylosidase 4 | Chr5:25810227-25812453 REVERSE LENGTH=626 | 201606	1.57878	0.99976	-1.15794	0.752028	-0.326553	0.999987	0.628581	0.999318	-0.154182	0.99976	0.0749786	0.999249	6.9704	3.61001e-07	5.03302	3.63843e-06	6.24302	6.70739e-07	-2.11182	0.999363	-1.35117	0.896125	0.76065	0.998179	-0.174443	0.232239	-0.623793	0.999984	-0.44935	0.42174	0.624894	0.999925	0.554155	0.999851	-0.070739	0.995486	0.60832	0.998739	-0.070191	0.998744	-0.678511	0.507033
Vitvi08g00875	10.6.2	cell wall.degradation.mannan-xylose-arabinose-fucose	Glycosyl hydrolase superfamily protein | Chr5:361189-362867 REVERSE LENGTH=448 | 201606	-0.989986	0.99976	0.323332	0.853349	0.492751	0.999987	-0.746334	0.999318	0.127206	0.99976	1.42793	0.999249	5.40737	0.000577654	3.62628	0.00922526	3.27528	0.0270263	-0.58949	0.999363	-0.22783	0.994325	0.361661	0.85805	1.19159	0.109494	1.90426	0.999984	0.712664	0.631341	-1.90281	0.999925	-1.71057	0.999851	0.192242	0.977862	0.318055	0.998739	-0.270008	0.998744	-0.588062	0.77675
Vitvi11g01677	10.6.2	cell wall.degradation.mannan-xylose-arabinose-fucose	xyloglucan endotransglycosylase 6 | Chr4:13128694-13129715 FORWARD LENGTH=286 | 201606	-1.26093	0.99976	-0.0999914	0.902012	1.17064	0.999987	1.89536	0.999318	-2.96401	0.99976	1.13637	0.999249	-5.00777	0.00175283	-2.21764	0.0576656	-2.72565	0.0461696	0.370189	0.999363	0.688861	0.910198	0.318672	0.904548	-2.41995	0.618052	-1.59326	0.999984	0.826689	0.790844	-0.79075	0.999925	-1.74271	0.999851	-0.95196	0.967073	2.43943	0.998739	-0.834268	0.994752	-3.27369	0.533537
Vitvi11g01678	10.6.2	cell wall.degradation.mannan-xylose-arabinose-fucose	xyloglucan endotransglycosylase 6 | Chr4:13128694-13129715 FORWARD LENGTH=286 | 201606	-0.524402	0.99976	-0.203118	0.99984	2.19672	0.999987	0.166459	0.999318	-0.0685776	0.99976	-0.177082	0.999249	-2.7481	0.0695452	-2.05552	0.101209	-2.2024	0.19167	-0.206845	0.999363	0.907646	0.907354	1.11449	0.998179	-0.89942	0.936668	0.361945	0.999984	1.26136	0.721578	-0.528129	0.999925	-1.81348	0.999851	-1.28535	0.967073	-0.664383	0.998739	0.705486	0.994752	1.36987	0.841625
Vitvi18g00376	10.6.2	cell wall.degradation.mannan-xylose-arabinose-fucose	Glycosyl hydrolase family protein | Chr1:29349796-29352868 REVERSE LENGTH=767 | 201606	-0.803153	0.99976	-0.522753	0.886814	0.399782	0.999987	-0.755746	0.999318	-1.70923	0.99976	1.38762	0.999249	0.540162	0.396548	0.84207	0.222045	0.196574	0.838158	0.522063	0.999363	1.27013	0.838603	0.748067	0.998179	0.220155	0.180666	1.61372	0.999984	1.39356	0.291026	0.241664	0.999925	0.0671963	0.999851	-0.174467	0.995486	1.17364	0.998739	-0.529648	0.998744	-1.70329	0.504559
Vitvi18g00991	10.6.2	cell wall.degradation.mannan-xylose-arabinose-fucose	Glycosyl hydrolase superfamily protein | Chr5:26538911-26540837 REVERSE LENGTH=431 | 201606	0.0697708	0.99976	-0.226974	0.706033	-0.0584479	0.999987	-1.26698	0.999318	-0.56357	0.99976	0.778306	0.999249	-3.16127	3.86265e-07	-3.70229	3.63374e-08	-4.664	4.20933e-09	-0.1006	0.999363	0.0163784	0.995947	0.116978	0.970001	0.440424	0.098704	1.5191	0.999984	1.07868	0.26509	0.196145	0.999925	0.144597	0.999851	-0.0515481	0.995486	-0.262989	0.998739	-0.526186	0.998744	-0.263197	0.903868
Vitvi04g01334	10.6.2	cell wall.degradation.mannan-xylose-arabinose-fucose	Glycosyl hydrolase superfamily protein | Chr5:26538911-26540837 REVERSE LENGTH=431 | 201606	-0.0353831	0.99976	0.253099	0.837376	-0.166804	0.999987	-0.311457	0.999318	-0.0703043	0.99976	0.356675	0.999249	-0.31897	0.149942	-0.224919	0.30855	-1.12458	1.72602e-05	0.290991	0.999363	-0.0276525	0.994325	-0.318643	0.970136	0.196939	0.0681834	0.777956	0.999984	0.581017	0.150287	0.00250916	0.999925	0.103768	0.999851	0.101259	0.991679	-0.0442137	0.998739	0.109824	0.998744	0.154038	0.849436
Vitvi05g00089	10.6.2	cell wall.degradation.mannan-xylose-arabinose-fucose	beta-xylosidase 1 | Chr5:20012179-20016659 REVERSE LENGTH=774 | 201606	0.200144	0.99976	0.0428998	0.823593	-0.0260533	0.999987	-0.605155	0.999318	0.29789	0.99976	-0.166086	0.999249	7.40336	1.50196e-06	7.05069	3.2588e-06	6.84093	5.59193e-06	0.110124	0.999363	-0.113294	0.994325	-0.223418	0.932618	0.462794	0.496191	0.449129	0.999984	-0.0136648	0.989395	0.267369	0.999925	0.112904	0.999851	-0.154465	0.995486	-0.44025	0.998739	0.0100611	0.998744	0.450311	0.741231
Vitvi05g01265	10.6.2	cell wall.degradation.mannan-xylose-arabinose-fucose	xyloglucan endotransglucosylase/hydrolase 15 | Chr4:8137161-8138196 REVERSE LENGTH=289 | 201606	-0.0803246	0.99976	-0.104783	0.879614	-0.338042	0.999987	-0.510861	0.999318	-1.05382	0.99976	0.574133	0.999249	2.47541	0.000536292	1.97239	0.00126488	1.77807	0.00845999	-0.550847	0.999363	-0.0373522	0.994464	0.513495	0.998179	-0.0478306	0.346767	0.659985	0.999984	0.707816	0.349666	-0.526388	0.999925	0.220366	0.999851	0.746754	0.995486	0.495129	0.998739	-0.425009	0.994752	-0.920138	0.526563
Vitvi05g01266	10.6.2	cell wall.degradation.mannan-xylose-arabinose-fucose	xyloglucan endotransglucosylase/hydrolase 16 | Chr3:8550222-8551248 FORWARD LENGTH=291 | 201606	-0.198827	0.99976	-0.0163494	0.997554	0.841453	0.999987	-0.0691897	0.999318	-0.823185	0.99976	0.305624	0.999249	3.69852	3.16679e-05	5.3603	8.21801e-06	5.39518	7.84657e-06	1.23843	0.999363	1.37516	0.878612	0.136727	0.947847	-0.423348	0.629641	-0.321499	0.999984	0.101849	0.905366	1.05596	0.999925	0.334881	0.999851	-0.721076	0.995486	0.330648	0.998739	-0.696312	0.996927	-1.02696	0.417147
Vitvi05g02111	10.6.2	cell wall.degradation.mannan-xylose-arabinose-fucose	xyloglucan endotransglucosylase/hydrolase 16 | Chr3:8550222-8551248 FORWARD LENGTH=291 | 201606	-0.581278	0.99976	-0.489343	0.97549	0.398921	0.999987	-1.07169	0.999318	0.166679	0.99976	0.844653	0.999249	-6.36945	0.000388809	-6.36697	0.000217539	-8.18266	0.000109584	-0.140569	0.999363	0.313512	0.935318	0.454081	0.998179	-0.143047	0.617754	2.12672	0.999984	2.26977	0.61704	-0.232504	0.999925	-0.666686	0.999851	-0.434183	0.967073	-1.38141	0.998739	0.210383	0.994752	1.5918	0.861783
Vitvi06g01323	10.6.2	cell wall.degradation.mannan-xylose-arabinose-fucose	alpha-L-fucosidase 1 | Chr2:11974803-11976489 FORWARD LENGTH=506 | 201606	-0.163118	0.99976	-0.00940116	0.975055	-0.0989482	0.999987	0.0714022	0.999318	0.208788	0.99976	0.330421	0.999249	0.210858	0.185117	0.36289	0.025073	0.357418	0.0296687	0.118793	0.999363	0.236804	0.839576	0.118011	0.998179	-0.0332384	0.760237	0.090244	0.999984	0.123482	0.683098	-0.0349237	0.999925	0.172634	0.999851	0.207558	0.967073	-0.170625	0.998739	-0.168775	0.994752	0.00184931	0.997597
Vitvi07g01522	10.6.2	cell wall.degradation.mannan-xylose-arabinose-fucose	Glycosyl hydrolase family protein | Chr5:3336335-3339351 REVERSE LENGTH=792 | 201606	-0.145983	0.99976	-0.119178	0.872713	0.350807	0.999987	-0.350918	0.999318	-0.300314	0.99976	0.265656	0.999249	0.791472	0.0107964	0.296283	0.323333	0.54459	0.0645971	-0.190357	0.999363	-0.118509	0.976641	0.0718481	0.948055	0.304832	0.806576	0.128373	0.999984	-0.176459	0.748022	-0.217162	0.999925	-0.615299	0.999851	-0.398137	0.967073	0.254228	0.998739	-0.488201	0.994752	-0.742429	0.414773
[truncated: 16,699 more rows]
